# Supplementary material for: N′-[Bis(benzyl­sulfan­yl)methyl­idene]benzohydrazide
Source: Acta Crystallogr Sect E Struct Rep Online. 2012 May 5;68(Pt 6):o1640–1. doi: 10.1107/S1600536812019472 (PMC3379243; doi:10.1107/S1600536812019472)
Supplement: Supplementary file 1 [file e-68-o1640-sup1.cif]

##############################################################################
#                                                                            #
# This CIF contains the data in a paper accepted for publication in          #
# Acta Crystallographica Section E. It conforms to the requirements of       #
# Notes for Authors for Acta Crystallographica Section E, and has been       #
# peer reviewed under the auspices of the IUCr Commission on Journals.       #
#                                                                            #
# Full details of the Crystallographic Information File format               #
# are given in the paper "The Crystallographic Information File (CIF):       #
# a New Standard Archive File for Crystallography" by S. R. Hall, F. H.      #
# Allen and I. D. Brown [Acta Cryst. (1991), A47, 655-685].                  #
#                                                                            #
# The current version of the core CIF dictionary is obtainable from          #
# ftp://ftp.iucr.org/pub/cif_core.dic.                                       #
#                                                                            #
# Software is freely available for graphical display of the structure(s)     #
# in this CIF. For information consult the CIF software page                 #
# http://www.iucr.org/resources/cif/software.                                #
#                                                                            #
# This file may be used for bona fide research purposes within the           #
# scientific community so long as proper attribution is given to the journal # 
# article from which it was obtained.                                        #
#                                                                            #
##############################################################################
data_global
_audit_creation_method     SHELXL-97
_journal_date_recd_electronic     2012-04-24
_journal_date_accepted     2012-05-01
_journal_name_full     'Acta Crystallographica, Section E'
_journal_year     2012
_journal_volume     68
_journal_issue      6
_journal_page_first     o1640
_journal_page_last     o1641
_journal_paper_category     QO
_journal_paper_doi     10.1107/S1600536812019472
_journal_coeditor_code     HB6755
_publ_contact_author_name     ' Edward RT Tiekink '
_publ_contact_author_address
;
Department of Chemistry, University of Malaya,
50603 Kuala Lumpur, Malaysia
;
_publ_contact_author_email
;
edward.tiekink@gmail.com
;
_publ_contact_author_fax     ' +60 3 7967 4193 '
_publ_contact_author_phone     ' +60 3 7967 6775 '
_publ_section_title
;
<i>N</i>'-[Bis(benzylsulfanyl)methylidene]benzohydrazide
;
loop_
    _publ_author_name
    _publ_author_footnote
    _publ_author_address
    'Shahedeh Tayamon' .
;
     Department of Chemistry
     Universiti Putra Malaysia
     43400 Serdang
     Malaysia
;
    'Thahira Begum S. A. Ravoof' .
;
     Department of Chemistry
     Universiti Putra Malaysia
     43400 Serdang
     Malaysia
;
    'Mohamed Ibrahim Mohamed Tahir' .
;
     Department of Chemistry
     Universiti Putra Malaysia
     43400 Serdang
     Malaysia
;
    'Karen A. Crouse'
;
Additional correspondence author, e-mail: kacrouse@gmail.com.
;
;
     Department of Chemistry
     Universiti Putra Malaysia
     43400 Serdang
     Malaysia
;
    'Tiekink, Edward R. T.' .
;
Department of Chemistry, University of Malaya,
50603 Kuala Lumpur, Malaysia
;
data_I
_audit_creation_method     SHELXL-97
_chemical_name_systematic
;
<i>N</i>'-[Bis(benzylsulfanyl)methylidene]benzohydrazide
;
_chemical_name_common     ?
_chemical_formula_moiety     'C21 H19 N3 O S2'
_chemical_formula_sum     'C21 H19 N3 O S2'
_chemical_formula_iupac     'C21 H19 N3 O S2'
_chemical_formula_weight     393.51
_chemical_melting_point     ?
_symmetry_cell_setting     monoclinic
_symmetry_space_group_name_H-M     'P 21/c'
_symmetry_space_group_name_Hall     '-P 2ybc'
loop_
    _symmetry_equiv_pos_as_xyz
    'x, y, z'
    'x, -y+1/2, z+1/2'
    '-x, -y, -z'
    '-x, y-1/2, -z-1/2'
_cell_length_a     11.2593(4)
_cell_length_b     21.2182(7)
_cell_length_c     8.6041(3)
_cell_angle_alpha     90.00
_cell_angle_beta     103.678(3)
_cell_angle_gamma     90.00
_cell_volume     1997.24(12)
_cell_formula_units_Z     4
_cell_measurement_reflns_used     17900
_cell_measurement_theta_min     4
_cell_measurement_theta_max     71
_cell_measurement_temperature     150(2)
_exptl_crystal_description     block
_exptl_crystal_colour     'dark yellow'
_exptl_crystal_size_max     0.50
_exptl_crystal_size_mid     0.36
_exptl_crystal_size_min     0.16
_exptl_crystal_density_diffrn     1.309
_exptl_crystal_density_meas     ?
_exptl_crystal_density_method     'not measured'
_exptl_crystal_F_000     824
_exptl_absorpt_coefficient_mu     2.536
_exptl_absorpt_correction_type     multi-scan
_exptl_absorpt_process_details     '(<i>CrysAlis PRO</i>; Agilent, 2011)'
_exptl_absorpt_correction_T_min     0.42
_exptl_absorpt_correction_T_max     0.67
_exptl_special_details
;
;
_diffrn_ambient_temperature     150(2)
_diffrn_radiation_type     CuK\a
_diffrn_radiation_wavelength     1.54180
_diffrn_radiation_source     'fine-focus sealed tube'
_diffrn_radiation_monochromator     graphite
_diffrn_measurement_device_type     'Agilent Xcaliber Eos Gemini'
_diffrn_measurement_method     '\w/2\q scans'
_diffrn_detector_area_resol_mean     16.1952
_diffrn_reflns_number     38338
_diffrn_reflns_av_R_equivalents     0.0313
_diffrn_reflns_av_sigmaI/netI     0.0123
_diffrn_reflns_theta_min     4.04
_diffrn_reflns_theta_max     71.39
_diffrn_reflns_theta_full     71.39
_diffrn_measured_fraction_theta_max     0.994
_diffrn_measured_fraction_theta_full     0.994
_diffrn_reflns_limit_h_min     -13
_diffrn_reflns_limit_h_max     13
_diffrn_reflns_limit_k_min     -24
_diffrn_reflns_limit_k_max     26
_diffrn_reflns_limit_l_min     -10
_diffrn_reflns_limit_l_max     10
_diffrn_standards_number     0
_diffrn_standards_interval_count     0
_diffrn_standards_interval_time     0
_diffrn_standards_decay_%     0
_refine_special_details
;
Refinement of <i>F</i>^2^ against ALL reflections. The weighted <i>R</i>-factor
<i>wR</i> and goodness of fit <i>S</i> are based on <i>F</i>^2^, conventional
<i>R</i>-factors <i>R</i> are based on <i>F</i>, with <i>F</i> set to zero for
negative <i>F</i>^2^. The threshold expression of <i>F</i>^2^ >
2\s(<i>F</i>^2^) is used only for calculating <i>R</i>-factors(gt) <i>etc</i>.
and is not relevant to the choice of reflections for refinement.
<i>R</i>-factors based on <i>F</i>^2^ are statistically about twice as large
as those based on <i>F</i>, and <i>R</i>- factors based on ALL data will be
even larger.
;
_reflns_number_total     3867
_reflns_number_gt     3715
_reflns_threshold_expression     I>2\s(I)
_refine_ls_structure_factor_coef     Fsqd
_refine_ls_matrix_type     full
_refine_ls_R_factor_all     0.0357
_refine_ls_R_factor_gt     0.0346
_refine_ls_wR_factor_gt     0.0962
_refine_ls_wR_factor_ref     0.0973
_refine_ls_goodness_of_fit_ref     1.027
_refine_ls_restrained_S_all     1.027
_refine_ls_number_reflns     3867
_refine_ls_number_parameters     247
_refine_ls_number_restraints     0
_refine_ls_hydrogen_treatment     mixed
_refine_ls_weighting_scheme     calc
_refine_ls_weighting_details
         'calc w=1/[\s^2^(Fo^2^)+(0.0631P)^2^+0.6548P] where P=(Fo^2^+2Fc^2^)/3'
_atom_sites_solution_hydrogens     geom
_atom_sites_solution_primary     direct
_atom_sites_solution_secondary     difmap
_refine_ls_shift/su_max     0.001
_refine_ls_shift/su_mean     0.000
_refine_diff_density_max     0.216
_refine_diff_density_min     -0.322
_refine_ls_extinction_method     none
_refine_ls_extinction_coef     ?
loop_
    _atom_type_symbol
    _atom_type_description
    _atom_type_scat_dispersion_real
    _atom_type_scat_dispersion_imag
    _atom_type_scat_source
    'C' 'C' 0.0181 0.0091
                         'International Tables Vol C Tables 4.2.6.8 and 6.1.1.4'
    'H' 'H' 0.0000 0.0000
                         'International Tables Vol C Tables 4.2.6.8 and 6.1.1.4'
    'N' 'N' 0.0311 0.0180
                         'International Tables Vol C Tables 4.2.6.8 and 6.1.1.4'
    'O' 'O' 0.0492 0.0322
                         'International Tables Vol C Tables 4.2.6.8 and 6.1.1.4'
    'S' 'S' 0.3331 0.5567
                         'International Tables Vol C Tables 4.2.6.8 and 6.1.1.4'
_computing_data_collection     '<i>CrysAlis PRO</i> (Agilent, 2011)'
_computing_cell_refinement     '<i>CrysAlis PRO</i> (Agilent, 2011)'
_computing_data_reduction     '<i>CrysAlis PRO</i> (Agilent, 2011)'
_computing_structure_solution     'SHELXS97 (Sheldrick, 2008)'
_computing_structure_refinement     'SHELXL97 (Sheldrick, 2008)'
_computing_molecular_graphics
                      'ORTEP-3 (Farrugia, 1997) and DIAMOND (Brandenburg, 2006)'
_computing_publication_material     'publCIF (Westrip, 2010)'
loop_
    _atom_site_type_symbol
    _atom_site_label
    _atom_site_fract_x
    _atom_site_fract_y
    _atom_site_fract_z
    _atom_site_U_iso_or_equiv
    _atom_site_adp_type
    _atom_site_calc_flag
    _atom_site_refinement_flags
    _atom_site_occupancy
    _atom_site_symmetry_multiplicity
    _atom_site_disorder_assembly
    _atom_site_disorder_group
    S S1 0.58342(3) 0.395419(15) 0.24637(4) 0.02644(11) Uani d . 1 1 . .
    S S2 0.37808(3) 0.403747(16) 0.41378(4) 0.03091(12) Uani d . 1 1 . .
    O O1 0.55367(12) 0.19229(5) 0.45894(12) 0.0423(3) Uani d . 1 1 . .
    N N1 0.45622(11) 0.29676(5) 0.32219(13) 0.0266(2) Uani d . 1 1 . .
    N N2 0.53822(10) 0.26152(5) 0.25652(13) 0.0246(2) Uani d . 1 1 . .
    H H2N 0.5455(15) 0.2700(8) 0.161(2) 0.030 Uiso d . 1 1 . .
    N N3 0.82288(13) 0.08675(8) 0.1580(2) 0.0510(4) Uani d . 1 1 . .
    C C1 0.47186(11) 0.35652(7) 0.32465(14) 0.0240(3) Uani d . 1 1 . .
    C C2 0.58359(14) 0.47567(7) 0.32153(18) 0.0316(3) Uani d . 1 1 . .
    H H2A 0.5016 0.4948 0.2845 0.038 Uiso calc R 1 1 . .
    H H2B 0.6056 0.4758 0.4399 0.038 Uiso calc R 1 1 . .
    C C3 0.67684(13) 0.51237(7) 0.25762(17) 0.0288(3) Uani d . 1 1 . .
    C C4 0.64021(15) 0.55501(9) 0.1339(2) 0.0423(4) Uani d . 1 1 . .
    H H4 0.5556 0.5605 0.0867 0.051 Uiso calc R 1 1 . .
    C C5 0.72615(19) 0.58997(10) 0.0779(2) 0.0525(5) Uani d . 1 1 . .
    H H5 0.7001 0.6193 -0.0068 0.063 Uiso calc R 1 1 . .
    C C6 0.84883(17) 0.58206(9) 0.1453(2) 0.0465(4) Uani d . 1 1 . .
    H H6 0.9076 0.6057 0.1069 0.056 Uiso calc R 1 1 . .
    C C7 0.88623(15) 0.53955(8) 0.2688(2) 0.0421(4) Uani d . 1 1 . .
    H H7 0.9709 0.5341 0.3155 0.051 Uiso calc R 1 1 . .
    C C8 0.80055(14) 0.50489(7) 0.32481(19) 0.0351(3) Uani d . 1 1 . .
    H H8 0.8269 0.4758 0.4099 0.042 Uiso calc R 1 1 . .
    C C9 0.27606(13) 0.34592(7) 0.47123(17) 0.0297(3) Uani d . 1 1 . .
    H H9A 0.3219 0.3063 0.5034 0.036 Uiso calc R 1 1 . .
    H H9B 0.2487 0.3620 0.5651 0.036 Uiso calc R 1 1 . .
    C C10 0.16574(13) 0.33186(7) 0.33872(17) 0.0308(3) Uani d . 1 1 . .
    C C11 0.15710(15) 0.27626(9) 0.2525(2) 0.0469(4) Uani d . 1 1 . .
    H H11 0.2216 0.2463 0.2766 0.056 Uiso calc R 1 1 . .
    C C12 0.05412(18) 0.26418(11) 0.1306(3) 0.0620(6) Uani d . 1 1 . .
    H H12 0.0489 0.2261 0.0712 0.074 Uiso calc R 1 1 . .
    C C13 -0.04034(18) 0.30698(12) 0.0955(2) 0.0582(5) Uani d . 1 1 . .
    H H13 -0.1102 0.2986 0.0116 0.070 Uiso calc R 1 1 . .
    C C14 -0.03337(18) 0.36186(10) 0.1820(2) 0.0555(5) Uani d . 1 1 . .
    H H14 -0.0989 0.3912 0.1591 0.067 Uiso calc R 1 1 . .
    C C15 0.06947(16) 0.37429(8) 0.3028(2) 0.0441(4) Uani d . 1 1 . .
    H H15 0.0741 0.4124 0.3618 0.053 Uiso calc R 1 1 . .
    C C16 0.57822(13) 0.20778(6) 0.33232(15) 0.0262(3) Uani d . 1 1 . .
    C C17 0.66171(12) 0.16710(7) 0.26297(16) 0.0277(3) Uani d . 1 1 . .
    C C18 0.72075(14) 0.18668(8) 0.14762(18) 0.0352(3) Uani d . 1 1 . .
    H H18 0.7077 0.2277 0.1026 0.042 Uiso calc R 1 1 . .
    C C19 0.79978(15) 0.14459(10) 0.0994(2) 0.0475(4) Uani d . 1 1 . .
    H H19 0.8397 0.1581 0.0195 0.057 Uiso calc R 1 1 . .
    C C20 0.76652(16) 0.06886(9) 0.2706(2) 0.0489(4) Uani d . 1 1 . .
    H H20 0.7824 0.0278 0.3144 0.059 Uiso calc R 1 1 . .
    C C21 0.68633(15) 0.10680(7) 0.3272(2) 0.0381(4) Uani d . 1 1 . .
    H H21 0.6487 0.0921 0.4082 0.046 Uiso calc R 1 1 . .
loop_
    _atom_site_aniso_label
    _atom_site_aniso_U_11
    _atom_site_aniso_U_22
    _atom_site_aniso_U_33
    _atom_site_aniso_U_12
    _atom_site_aniso_U_13
    _atom_site_aniso_U_23
    S1 0.02696(19) 0.02388(19) 0.03094(19) -0.00467(12) 0.01177(14) -0.00630(12)
    S2 0.0295(2) 0.02387(19) 0.0439(2) -0.00234(12) 0.01763(16) -0.00832(13)
    O1 0.0760(9) 0.0293(6) 0.0282(5) 0.0116(5) 0.0256(5) 0.0044(4)
    N1 0.0300(6) 0.0239(6) 0.0292(6) 0.0011(4) 0.0134(5) -0.0024(4)
    N2 0.0309(6) 0.0230(6) 0.0232(5) 0.0012(4) 0.0129(4) -0.0005(4)
    N3 0.0308(7) 0.0560(10) 0.0626(10) 0.0119(7) 0.0037(7) -0.0243(8)
    C1 0.0233(6) 0.0253(7) 0.0238(6) -0.0008(5) 0.0067(5) -0.0035(5)
    C2 0.0332(7) 0.0232(7) 0.0420(8) -0.0061(5) 0.0159(6) -0.0090(6)
    C3 0.0312(7) 0.0242(7) 0.0328(7) -0.0057(5) 0.0115(6) -0.0065(5)
    C4 0.0343(8) 0.0482(10) 0.0408(8) -0.0068(7) 0.0017(6) 0.0066(7)
    C5 0.0559(11) 0.0585(12) 0.0407(9) -0.0109(9) 0.0067(8) 0.0181(8)
    C6 0.0450(9) 0.0502(10) 0.0493(9) -0.0164(8) 0.0213(8) 0.0037(8)
    C7 0.0292(8) 0.0413(9) 0.0567(10) -0.0062(7) 0.0123(7) 0.0017(7)
    C8 0.0325(8) 0.0301(8) 0.0432(8) -0.0020(6) 0.0096(6) 0.0034(6)
    C9 0.0297(7) 0.0292(7) 0.0340(7) -0.0023(5) 0.0153(6) -0.0026(6)
    C10 0.0312(7) 0.0316(7) 0.0339(7) -0.0053(6) 0.0166(6) -0.0028(6)
    C11 0.0328(8) 0.0466(10) 0.0657(11) -0.0076(7) 0.0207(8) -0.0230(9)
    C12 0.0445(10) 0.0750(14) 0.0714(13) -0.0194(10) 0.0237(9) -0.0421(11)
    C13 0.0388(10) 0.0868(15) 0.0471(10) -0.0165(10) 0.0069(8) -0.0133(10)
    C14 0.0430(10) 0.0600(12) 0.0576(11) 0.0036(9) 0.0004(8) 0.0024(9)
    C15 0.0433(9) 0.0379(9) 0.0487(9) 0.0024(7) 0.0058(7) -0.0035(7)
    C16 0.0341(7) 0.0230(7) 0.0217(6) -0.0012(5) 0.0071(5) -0.0037(5)
    C17 0.0261(7) 0.0296(7) 0.0246(6) 0.0005(5) 0.0006(5) -0.0084(5)
    C18 0.0296(7) 0.0448(9) 0.0314(7) 0.0052(6) 0.0073(6) -0.0037(6)
    C19 0.0301(8) 0.0687(12) 0.0451(9) 0.0065(8) 0.0116(7) -0.0148(9)
    C20 0.0382(9) 0.0370(9) 0.0662(11) 0.0098(7) 0.0018(8) -0.0138(8)
    C21 0.0374(8) 0.0283(8) 0.0465(9) 0.0024(6) 0.0059(7) -0.0062(6)
_geom_special_details
;
All s.u.'s (except the s.u. in the dihedral angle between two l.s. planes) are
estimated using the full covariance matrix. The cell s.u.'s are taken into
account individually in the estimation of s.u.'s in distances, angles and
torsion angles; correlations between s.u.'s in cell parameters are only used
when they are defined by crystal symmetry. An approximate (isotropic)
treatment of cell s.u.'s is used for estimating s.u.'s involving l.s. planes.
;
loop_
    _geom_bond_atom_site_label_1
    _geom_bond_atom_site_label_2
    _geom_bond_site_symmetry_2
    _geom_bond_distance
    _geom_bond_publ_flag
    S1 C1 . 1.7643(13) ?
    S1 C2 . 1.8213(14) ?
    S2 C1 . 1.7579(13) ?
    S2 C9 . 1.8270(14) ?
    O1 C16 . 1.2304(17) ?
    N1 C1 . 1.2795(18) ?
    N1 N2 . 1.4063(15) ?
    N2 C16 . 1.3376(18) ?
    N2 H2N . 0.867(18) ?
    N3 C20 . 1.333(3) ?
    N3 C19 . 1.329(3) ?
    C2 C3 . 1.5113(19) ?
    C2 H2A . 0.9900 ?
    C2 H2B . 0.9900 ?
    C3 C8 . 1.385(2) ?
    C3 C4 . 1.384(2) ?
    C4 C5 . 1.392(2) ?
    C4 H4 . 0.9500 ?
    C5 C6 . 1.376(3) ?
    C5 H5 . 0.9500 ?
    C6 C7 . 1.382(3) ?
    C6 H6 . 0.9500 ?
    C7 C8 . 1.387(2) ?
    C7 H7 . 0.9500 ?
    C8 H8 . 0.9500 ?
    C9 C10 . 1.504(2) ?
    C9 H9A . 0.9900 ?
    C9 H9B . 0.9900 ?
    C10 C11 . 1.385(2) ?
    C10 C15 . 1.387(2) ?
    C11 C12 . 1.391(3) ?
    C11 H11 . 0.9500 ?
    C12 C13 . 1.377(3) ?
    C12 H12 . 0.9500 ?
    C13 C14 . 1.374(3) ?
    C13 H13 . 0.9500 ?
    C14 C15 . 1.386(3) ?
    C14 H14 . 0.9500 ?
    C15 H15 . 0.9500 ?
    C16 C17 . 1.5001(18) ?
    C17 C18 . 1.383(2) ?
    C17 C21 . 1.395(2) ?
    C18 C19 . 1.391(2) ?
    C18 H18 . 0.9500 ?
    C19 H19 . 0.9500 ?
    C20 C21 . 1.381(2) ?
    C20 H20 . 0.9500 ?
    C21 H21 . 0.9500 ?
loop_
    _geom_angle_atom_site_label_1
    _geom_angle_atom_site_label_2
    _geom_angle_atom_site_label_3
    _geom_angle_site_symmetry_1
    _geom_angle_site_symmetry_3
    _geom_angle
    _geom_angle_publ_flag
    C1 S1 C2 . . 104.06(6) ?
    C1 S2 C9 . . 102.48(7) ?
    C1 N1 N2 . . 115.64(11) ?
    C16 N2 N1 . . 115.76(11) ?
    C16 N2 H2N . . 123.0(12) ?
    N1 N2 H2N . . 119.4(11) ?
    C20 N3 C19 . . 117.05(15) ?
    N1 C1 S2 . . 118.53(10) ?
    N1 C1 S1 . . 124.39(10) ?
    S2 C1 S1 . . 117.07(8) ?
    C3 C2 S1 . . 107.16(9) ?
    C3 C2 H2A . . 110.3 ?
    S1 C2 H2A . . 110.3 ?
    C3 C2 H2B . . 110.3 ?
    S1 C2 H2B . . 110.3 ?
    H2A C2 H2B . . 108.5 ?
    C8 C3 C4 . . 118.91(14) ?
    C8 C3 C2 . . 120.38(13) ?
    C4 C3 C2 . . 120.69(13) ?
    C3 C4 C5 . . 120.62(16) ?
    C3 C4 H4 . . 119.7 ?
    C5 C4 H4 . . 119.7 ?
    C6 C5 C4 . . 119.99(16) ?
    C6 C5 H5 . . 120.0 ?
    C4 C5 H5 . . 120.0 ?
    C5 C6 C7 . . 119.77(15) ?
    C5 C6 H6 . . 120.1 ?
    C7 C6 H6 . . 120.1 ?
    C6 C7 C8 . . 120.20(16) ?
    C6 C7 H7 . . 119.9 ?
    C8 C7 H7 . . 119.9 ?
    C3 C8 C7 . . 120.51(15) ?
    C3 C8 H8 . . 119.7 ?
    C7 C8 H8 . . 119.7 ?
    C10 C9 S2 . . 112.79(10) ?
    C10 C9 H9A . . 109.0 ?
    S2 C9 H9A . . 109.0 ?
    C10 C9 H9B . . 109.0 ?
    S2 C9 H9B . . 109.0 ?
    H9A C9 H9B . . 107.8 ?
    C11 C10 C15 . . 118.79(15) ?
    C11 C10 C9 . . 121.06(14) ?
    C15 C10 C9 . . 120.14(14) ?
    C10 C11 C12 . . 120.09(18) ?
    C10 C11 H11 . . 120.0 ?
    C12 C11 H11 . . 120.0 ?
    C13 C12 C11 . . 120.47(18) ?
    C13 C12 H12 . . 119.8 ?
    C11 C12 H12 . . 119.8 ?
    C12 C13 C14 . . 119.84(18) ?
    C12 C13 H13 . . 120.1 ?
    C14 C13 H13 . . 120.1 ?
    C13 C14 C15 . . 119.87(19) ?
    C13 C14 H14 . . 120.1 ?
    C15 C14 H14 . . 120.1 ?
    C14 C15 C10 . . 120.92(17) ?
    C14 C15 H15 . . 119.5 ?
    C10 C15 H15 . . 119.5 ?
    O1 C16 N2 . . 122.64(13) ?
    O1 C16 C17 . . 119.44(12) ?
    N2 C16 C17 . . 117.84(12) ?
    C18 C17 C21 . . 118.39(14) ?
    C18 C17 C16 . . 124.44(13) ?
    C21 C17 C16 . . 117.05(13) ?
    C17 C18 C19 . . 118.11(16) ?
    C17 C18 H18 . . 120.9 ?
    C19 C18 H18 . . 120.9 ?
    N3 C19 C18 . . 124.13(17) ?
    N3 C19 H19 . . 117.9 ?
    C18 C19 H19 . . 117.9 ?
    N3 C20 C21 . . 123.60(18) ?
    N3 C20 H20 . . 118.2 ?
    C21 C20 H20 . . 118.2 ?
    C20 C21 C17 . . 118.70(17) ?
    C20 C21 H21 . . 120.7 ?
    C17 C21 H21 . . 120.6 ?
loop_
    _geom_torsion_atom_site_label_1
    _geom_torsion_atom_site_label_2
    _geom_torsion_atom_site_label_3
    _geom_torsion_atom_site_label_4
    _geom_torsion_site_symmetry_1
    _geom_torsion_site_symmetry_2
    _geom_torsion_site_symmetry_3
    _geom_torsion_site_symmetry_4
    _geom_torsion
    _geom_torsion_publ_flag
    C1 N1 N2 C16 . . . . 139.71(13) ?
    N2 N1 C1 S2 . . . . -176.89(9) ?
    N2 N1 C1 S1 . . . . 2.25(17) ?
    C9 S2 C1 N1 . . . . -2.38(12) ?
    C9 S2 C1 S1 . . . . 178.42(7) ?
    C2 S1 C1 N1 . . . . -168.24(12) ?
    C2 S1 C1 S2 . . . . 10.91(9) ?
    C1 S1 C2 C3 . . . . -179.46(10) ?
    S1 C2 C3 C8 . . . . -76.56(15) ?
    S1 C2 C3 C4 . . . . 105.00(15) ?
    C8 C3 C4 C5 . . . . -0.1(3) ?
    C2 C3 C4 C5 . . . . 178.34(16) ?
    C3 C4 C5 C6 . . . . 0.3(3) ?
    C4 C5 C6 C7 . . . . -0.3(3) ?
    C5 C6 C7 C8 . . . . 0.1(3) ?
    C4 C3 C8 C7 . . . . -0.1(2) ?
    C2 C3 C8 C7 . . . . -178.54(14) ?
    C6 C7 C8 C3 . . . . 0.1(3) ?
    C1 S2 C9 C10 . . . . -86.57(11) ?
    S2 C9 C10 C11 . . . . 104.40(15) ?
    S2 C9 C10 C15 . . . . -76.77(16) ?
    C15 C10 C11 C12 . . . . 1.0(3) ?
    C9 C10 C11 C12 . . . . 179.87(16) ?
    C10 C11 C12 C13 . . . . -0.5(3) ?
    C11 C12 C13 C14 . . . . -0.5(3) ?
    C12 C13 C14 C15 . . . . 0.9(3) ?
    C13 C14 C15 C10 . . . . -0.4(3) ?
    C11 C10 C15 C14 . . . . -0.6(3) ?
    C9 C10 C15 C14 . . . . -179.43(16) ?
    N1 N2 C16 O1 . . . . -5.9(2) ?
    N1 N2 C16 C17 . . . . 177.46(11) ?
    O1 C16 C17 C18 . . . . -162.44(15) ?
    N2 C16 C17 C18 . . . . 14.3(2) ?
    O1 C16 C17 C21 . . . . 13.6(2) ?
    N2 C16 C17 C21 . . . . -169.68(13) ?
    C21 C17 C18 C19 . . . . 1.3(2) ?
    C16 C17 C18 C19 . . . . 177.25(13) ?
    C20 N3 C19 C18 . . . . -0.4(3) ?
    C17 C18 C19 N3 . . . . -0.5(2) ?
    C19 N3 C20 C21 . . . . 0.4(3) ?
    N3 C20 C21 C17 . . . . 0.4(3) ?
    C18 C17 C21 C20 . . . . -1.3(2) ?
    C16 C17 C21 C20 . . . . -177.54(14) ?
loop_
    _geom_hbond_atom_site_label_D
    _geom_hbond_atom_site_label_H
    _geom_hbond_atom_site_label_A
    _geom_hbond_site_symmetry_A
    _geom_hbond_distance_DH
    _geom_hbond_distance_HA
    _geom_hbond_distance_DA
    _geom_hbond_angle_DHA
    N2 H2N O1 2_554 0.864(17) 1.936(17) 2.7852(15) 167.4(16)
    C7 H7 N3 4_766 0.95 2.54 3.339(2) 142
    C8 H8 N3 2_555 0.95 2.52 3.424(2) 158
    C18 H18 O1 2_554 0.95 2.53 3.365(2) 147
