# Supplementary material for: N′-[Bis(benzyl­sulfan­yl)methyl­idene]benzohydrazide
Source: Acta Crystallogr Sect E Struct Rep Online. 2012 May 5;68(Pt 6):o1640–1. doi: 10.1107/S1600536812019472 (PMC3379243; doi:10.1107/S1600536812019472)
Supplement: Supplementary file 2 [file e-68-o1640-Isup2.hkl]

#
# h,k,l, Fc-squared, Fo-squared, sigma(Fo-squared) and status flag
#
data_I
_shelx_title ' st51'
_shelx_refln_list_code          4
_shelx_F_calc_maximum      206.57
_exptl_crystal_F_000       824.00
_reflns_d_resolution_high  0.8134
 
loop_
 _symmetry_equiv_pos_as_xyz
 'x, y, z'
 'x, -y+1/2, z+1/2'
 '-x, -y, -z'
 '-x, y-1/2, -z-1/2'
 
_cell_length_a    11.2593
_cell_length_b    21.2182
_cell_length_c     8.6041
_cell_angle_alpha  90.000
_cell_angle_beta  103.678
_cell_angle_gamma  90.000
 
_shelx_F_squared_multiplier     1.000
 
loop_
 _refln_index_h
 _refln_index_k
 _refln_index_l
 _refln_F_squared_calc
 _refln_F_squared_meas
 _refln_F_squared_sigma
 _refln_observed_status
   1   0   0    16007.80    10516.60    141.12 o
   2   0   0      186.99      204.08      1.94 o
   3   0   0      174.84      183.72      2.28 o
   4   0   0     2054.56     2315.10     17.97 o
   5   0   0     3276.89     3339.78     27.13 o
   6   0   0      361.40      300.93      4.39 o
   7   0   0      680.36      752.76      8.59 o
   8   0   0     1189.04     1293.01     16.71 o
   9   0   0      503.47      495.55     11.47 o
  10   0   0       50.29       50.24      2.68 o
  11   0   0        2.56        3.83      1.64 o
  12   0   0       16.40       16.36      1.82 o
  13   0   0       37.36       41.05      2.41 o
   1   1   0       51.89       76.06      0.76 o
   2   1   0     5878.36     5532.93     22.73 o
   3   1   0      175.07      161.06      1.48 o
   4   1   0     1547.44     1658.24      8.23 o
   5   1   0     2261.24     2355.47     13.86 o
   6   1   0       51.75       48.71      1.33 o
   7   1   0      252.66      255.98      3.43 o
   8   1   0       33.90       37.38      2.00 o
   9   1   0     1080.47     1108.34     12.18 o
  10   1   0     1964.64     1865.01     13.51 o
  11   1   0       31.46       31.56      1.71 o
  12   1   0      133.73      123.34      3.06 o
  13   1   0       85.21       95.28      2.80 o
   0   2   0      243.95      276.53      3.65 o
   1   2   0        3.08       10.11      0.74 o
   2   2   0     9079.44     8361.61     44.07 o
   3   2   0      996.78      986.70      4.95 o
   4   2   0     4358.40     4497.87     33.55 o
   5   2   0     1104.52     1124.08      6.36 o
   6   2   0       10.89       12.72      2.09 o
   7   2   0      447.81      473.46      5.07 o
   8   2   0      583.22      594.18      6.66 o
   9   2   0       23.96       32.82      2.02 o
  10   2   0      778.84      730.82      7.22 o
  11   2   0       95.93       91.33      2.88 o
  12   2   0       45.64       48.93      2.34 o
  13   2   0       25.81       35.40      1.99 o
   1   3   0      292.66      296.28      2.61 o
   2   3   0     3036.85     3038.82     26.61 o
   3   3   0     1213.42     1230.93      7.15 o
   4   3   0     2173.50     2355.87     15.37 o
   5   3   0      392.21      395.86      3.29 o
   6   3   0      116.85      161.22      2.47 o
   7   3   0      573.06      615.04      6.22 o
   8   3   0      508.59      525.98      6.72 o
   9   3   0     2080.27     2200.45     20.10 o
  10   3   0     1707.62     1649.56     18.05 o
  11   3   0      638.80      623.15      8.28 o
  12   3   0       15.95       16.42      1.62 o
  13   3   0      289.95      309.66      6.05 o
   0   4   0     9581.28     8049.04     81.33 o
   1   4   0      301.92      327.76      3.04 o
   2   4   0     1053.18     1066.15      7.41 o
   3   4   0     2344.97     2488.65     15.83 o
   4   4   0      905.04      882.87      5.39 o
   5   4   0      843.79      774.75      4.72 o
   6   4   0      309.06      296.92      3.64 o
   7   4   0        8.09       12.41      0.97 o
   8   4   0      137.86      130.76      2.79 o
   9   4   0      947.29      915.94      9.50 o
  10   4   0      181.49      185.39      5.18 o
  11   4   0        0.41        1.71      1.08 o
  12   4   0       18.69       15.61      1.56 o
  13   4   0        0.40        0.98      1.44 o
   1   5   0     1298.69     1432.14     10.88 o
   2   5   0      265.33      229.62      1.82 o
   3   5   0      805.46      819.98      6.54 o
   4   5   0     2318.03     2607.24     11.49 o
   5   5   0     1748.34     1879.51     14.70 o
   6   5   0      953.06     1047.27      7.11 o
   7   5   0        6.99       13.81      0.87 o
   8   5   0       10.59       12.19      1.07 o
   9   5   0        3.49        3.25      0.69 o
  10   5   0      279.46      253.50      5.36 o
  11   5   0        3.74        2.76      1.28 o
  12   5   0       56.59       57.83      2.95 o
  13   5   0       51.00       56.66      2.66 o
   0   6   0     2553.76     2453.81     22.35 o
   1   6   0      856.64      847.64      5.99 o
   2   6   0      295.07      326.78      1.95 o
   3   6   0       26.75       25.10      1.00 o
   4   6   0     3305.64     3343.93     16.94 o
   5   6   0     1623.49     1559.98      9.99 o
   6   6   0      901.50     1083.50      7.14 o
   7   6   0        2.92        4.92      0.69 o
   8   6   0      530.07      532.54      6.54 o
   9   6   0      411.88      393.65      4.97 o
  10   6   0        2.67        0.95      1.15 o
  11   6   0        4.55        8.54      2.34 o
  12   6   0        0.46        0.79      1.09 o
  13   6   0      207.31      209.87      5.43 o
   1   7   0       91.29       96.68      1.24 o
   2   7   0        8.66       16.85      0.76 o
   3   7   0        2.09        7.17      0.48 o
   4   7   0     1756.01     1888.35      9.32 o
   5   7   0        4.31       23.16      2.64 o
   6   7   0     1835.28     1932.51     17.23 o
   7   7   0      350.64      389.45      5.70 o
   8   7   0        6.25        8.92      1.58 o
   9   7   0      622.63      589.84      5.98 o
  10   7   0      851.31      779.95     11.34 o
  11   7   0       49.34       56.58      3.73 o
  12   7   0       19.64       21.90      1.85 o
   0   8   0      255.40      256.94      3.70 o
   1   8   0       20.99       24.17      0.76 o
   2   8   0      540.92      582.58      3.95 o
   3   8   0       91.36      106.18      1.95 o
   4   8   0        1.35       12.37      0.61 o
   5   8   0       75.25       65.66      1.33 o
   6   8   0       60.20       58.65      1.45 o
   7   8   0      118.57      139.38      3.18 o
   8   8   0      382.95      405.18      6.12 o
   9   8   0       28.16       25.08      1.49 o
  10   8   0      410.15      396.21      8.37 o
  11   8   0      182.96      167.70      5.26 o
  12   8   0       15.42       16.47      1.60 o
   1   9   0      393.54      454.44      4.20 o
   2   9   0      576.21      586.68      5.88 o
   3   9   0       37.17       31.12      0.96 o
   4   9   0      273.86      346.09      3.07 o
   5   9   0     1005.82     1043.75      6.69 o
   6   9   0      476.43      446.87      4.59 o
   7   9   0      137.15      123.76      2.87 o
   8   9   0        1.05        2.38      0.67 o
   9   9   0      449.74      434.65      6.56 o
  10   9   0      232.18      229.14      5.27 o
  11   9   0      211.33      214.93      5.80 o
  12   9   0        8.50        9.46      1.23 o
   0  10   0     9279.27     8920.47     60.08 o
   1  10   0     6282.07     6520.73     56.63 o
   2  10   0      200.95      188.11      2.12 o
   3  10   0      443.90      442.13      3.87 o
   4  10   0     2147.75     2147.34     19.10 o
   5  10   0     2470.70     2495.47     20.88 o
   6  10   0      859.73      844.54      7.31 o
   7  10   0      840.05      859.22     10.56 o
   8  10   0      217.25      219.29      3.58 o
   9  10   0      158.22      169.11      4.17 o
  10  10   0      246.81      236.60      5.87 o
  11  10   0       86.15       80.03      4.10 o
  12  10   0       34.47       34.00      2.21 o
   1  11   0      215.40      221.86      2.68 o
   2  11   0      790.32      832.21      7.60 o
   3  11   0     1081.46     1126.95     10.28 o
   4  11   0      571.64      587.04      4.83 o
   5  11   0      399.65      384.07      4.19 o
   6  11   0      197.89      185.60      3.87 o
   7  11   0      205.41      207.10      4.04 o
   8  11   0     2262.51     2240.83     26.47 o
   9  11   0      525.55      529.04      9.46 o
  10  11   0      203.72      194.74      5.59 o
  11  11   0      160.52      156.19      4.09 o
  12  11   0        5.18        5.36      1.28 o
   0  12   0      881.51      883.15     11.50 o
   1  12   0       11.55       11.74      2.04 o
   2  12   0     3135.21     3531.32     31.57 o
   3  12   0        4.75        8.96      0.73 o
   4  12   0       53.28       37.43      1.16 o
   5  12   0      129.34      131.20      4.00 o
   6  12   0      802.13      766.83      9.38 o
   7  12   0      183.51      186.28      3.15 o
   8  12   0       19.46       19.32      1.32 o
   9  12   0      285.83      267.55      7.34 o
  10  12   0        2.10        2.04      1.16 o
  11  12   0      103.68      111.68      3.29 o
   1  13   0       38.26       29.33      1.13 o
   2  13   0      200.75      203.34      2.80 o
   3  13   0      601.53      620.46      5.37 o
   4  13   0      420.11      402.10      4.56 o
   5  13   0      591.93      559.25      6.56 o
   6  13   0     1583.78     1586.47     15.24 o
   7  13   0      328.82      313.90      4.19 o
   8  13   0       25.66       27.01      1.65 o
   9  13   0      176.76      170.68      5.75 o
  10  13   0      216.75      215.04      6.04 o
  11  13   0      266.49      266.27      5.47 o
   0  14   0      861.05      801.09     12.25 o
   1  14   0     1390.19     1377.73      8.66 o
   2  14   0      316.54      291.61      3.26 o
   3  14   0      921.77      958.03      8.99 o
   4  14   0     1951.11     1971.79     20.46 o
   5  14   0      109.76      101.66      2.50 o
   6  14   0      606.49      572.24      5.28 o
   7  14   0      238.11      208.94      3.99 o
   8  14   0        0.86        1.87      1.48 o
   9  14   0       82.38       83.07      3.99 o
  10  14   0      138.06      131.19      5.83 o
  11  14   0       49.06       49.87      2.16 o
   1  15   0      662.45      655.86      7.74 o
   2  15   0      923.68      873.25      7.44 o
   3  15   0        6.10        9.75      0.96 o
   4  15   0        0.35        1.69      0.92 o
   5  15   0       66.05       61.16      2.09 o
   6  15   0      486.85      493.35      5.36 o
   7  15   0       14.40       14.23      1.15 o
   8  15   0       87.96       87.13      2.95 o
   9  15   0       96.55       98.30      4.18 o
  10  15   0       60.91       59.44      3.32 o
  11  15   0       28.17       32.59      3.24 o
   0  16   0     1478.43     1382.81     29.08 o
   1  16   0      625.29      566.01      5.82 o
   2  16   0       27.17       31.95      1.37 o
   3  16   0       69.82       66.91      2.13 o
   4  16   0     1731.20     1670.10     22.50 o
   5  16   0      643.10      604.44      7.58 o
   6  16   0       12.54       12.28      1.22 o
   7  16   0      228.02      213.87      5.08 o
   8  16   0      171.73      177.28      4.37 o
   9  16   0      266.30      256.27      5.03 o
  10  16   0       41.65       45.76      2.63 o
   1  17   0       82.67       85.66      1.99 o
   2  17   0      167.69      167.07      3.05 o
   3  17   0       38.74       38.28      1.50 o
   4  17   0        1.15        2.53      0.73 o
   5  17   0       24.87       17.83      1.32 o
   6  17   0      136.27      123.59      4.65 o
   7  17   0       89.09       91.51      3.30 o
   8  17   0       12.01       10.71      1.32 o
   9  17   0      744.46      783.65     10.74 o
  10  17   0      544.76      614.36     16.49 o
   0  18   0        6.46        4.05      0.89 o
   1  18   0       14.00       20.70      1.01 o
   2  18   0      267.16      260.03      4.00 o
   3  18   0      177.52      175.61      3.21 o
   4  18   0      436.82      419.03      6.13 o
   5  18   0       59.51       66.39      2.95 o
   6  18   0        8.37       13.26      1.46 o
   7  18   0       12.51       14.47      1.43 o
   8  18   0       20.53       19.75      1.51 o
   9  18   0        0.56        0.86      0.87 o
   1  19   0       51.70       51.40      2.29 o
   2  19   0      713.95      681.96     12.98 o
   3  19   0       35.23       40.37      2.10 o
   4  19   0       48.73       45.46      2.22 o
   5  19   0       15.31       17.11      2.87 o
   6  19   0        9.00        7.09      1.25 o
   7  19   0      505.72      489.11      9.51 o
   8  19   0       99.14       94.66      3.01 o
   9  19   0      244.62      255.09      4.86 o
   0  20   0     1961.34     1833.18     25.14 o
   1  20   0     1926.09     1838.06     23.08 o
   2  20   0      173.47      155.06      4.40 o
   3  20   0       99.82      101.87      3.45 o
   4  20   0      141.15      146.87      4.09 o
   5  20   0      328.13      332.29      6.18 o
   6  20   0      219.11      214.22      4.69 o
   7  20   0       27.65       28.15      1.65 o
   8  20   0        6.58        8.09      1.24 o
   1  21   0       42.51       46.90      3.61 o
   2  21   0        3.73        4.38      1.33 o
   3  21   0      501.48      503.94      7.66 o
   4  21   0      182.71      188.54      4.46 o
   5  21   0       32.80       31.24      2.32 o
   6  21   0        4.92        6.42      1.09 o
   7  21   0      115.87      114.39      3.45 o
   0  22   0       18.88       21.86      4.44 o
   1  22   0      124.35      119.42      5.34 o
   2  22   0       23.55       22.95      2.20 o
   3  22   0        1.33        3.50      1.01 o
   4  22   0       37.23       39.76      2.00 o
   5  22   0        1.49        1.17      1.13 o
   6  22   0      196.96      213.24      4.64 o
   7  22   0      191.09      210.52      5.11 o
   1  23   0      120.87      119.76      5.13 o
   2  23   0      389.32      398.13      8.29 o
   3  23   0        2.43        3.84      1.39 o
   4  23   0       23.97       27.02      1.61 o
   5  23   0      376.65      396.20      6.42 o
   6  23   0      430.26      464.26      7.98 o
   0  24   0      442.42      482.68     17.54 o
   1  24   0      705.25      761.66     12.75 o
   2  24   0       81.28       83.51      3.90 o
   3  24   0       90.70       93.41      3.49 o
   4  24   0        3.18        4.40      1.28 o
   1  25   0      473.09      505.28     11.44 o
   2  25   0      286.30      299.21      8.11 o
   3  25   0      156.26      179.71      8.12 o
   0  26   0      180.32      224.43      9.11 o
 -13   1   1      121.77      124.80      3.43 o
 -12   1   1        3.09        1.77      1.06 o
 -11   1   1       39.46       47.38      2.53 o
 -10   1   1     2670.80     2575.98     25.26 o
  -9   1   1     1778.67     1811.84     17.26 o
  -8   1   1     1172.72     1242.94     11.34 o
  -7   1   1     1040.67     1092.33      6.81 o
  -6   1   1      202.31      208.88      2.19 o
  -5   1   1     1987.09     2105.22     11.61 o
  -4   1   1     1341.45     1368.15     10.50 o
  -3   1   1     2046.87     1992.38     13.87 o
  -2   1   1     1381.85     1443.86      8.29 o
  -1   1   1      207.15      206.28      2.60 o
   0   1   1     2257.95     2165.53     11.79 o
   1   1   1      559.85      523.26      3.56 o
   2   1   1       10.12       14.12      0.80 o
   3   1   1     5455.74     5645.42     30.30 o
   4   1   1       84.15       98.61      1.31 o
   5   1   1      565.30      683.04      6.74 o
   6   1   1       75.28       82.96      1.90 o
   7   1   1        0.36        2.18      0.90 o
   8   1   1      199.01      216.89      4.44 o
   9   1   1       19.78       15.36      0.98 o
  10   1   1      446.22      440.14      5.46 o
  11   1   1      235.09      235.30      4.02 o
  12   1   1      249.28      236.63      4.30 o
  13   1   1        0.01        0.51      1.52 o
 -13   2   1        0.79       -0.16      1.07 o
 -12   2   1       11.22       11.31      1.53 o
 -11   2   1        3.49        5.45      1.25 o
 -10   2   1       80.90       78.36      3.25 o
  -9   2   1       36.02       40.73      1.80 o
  -8   2   1        7.62        6.66      0.74 o
  -7   2   1       30.73       35.01      1.17 o
  -6   2   1     1149.60     1255.40      6.77 o
  -5   2   1     3834.06     4260.65     41.15 o
  -4   2   1       63.39       62.56      1.95 o
  -3   2   1     4759.49     4786.61     29.86 o
  -2   2   1     7476.69     6858.85     36.47 o
  -1   2   1      182.49      220.08      1.35 o
   0   2   1     1698.88     1689.21     10.40 o
   1   2   1     3806.43     3666.71     26.64 o
   2   2   1    42672.35    32608.46    554.46 o
   3   2   1     4533.07     4871.49     28.58 o
   4   2   1      809.20      795.43      7.35 o
   5   2   1      591.44      595.51      4.59 o
   6   2   1     2791.71     2936.89     15.74 o
   7   2   1      400.34      412.26      5.51 o
   8   2   1       12.05        9.94      1.26 o
   9   2   1     1217.87     1244.03      8.59 o
  10   2   1      130.70      136.46      2.97 o
  11   2   1      298.68      284.87      4.38 o
  12   2   1       67.60       77.98      2.47 o
  13   2   1       10.85       10.15      2.27 o
 -13   3   1       31.43       24.10      1.79 o
 -12   3   1       39.42       44.09      2.53 o
 -11   3   1      248.85      234.90      5.53 o
 -10   3   1      196.97      196.03      3.73 o
  -9   3   1      130.60      137.77      3.22 o
  -8   3   1     1174.17     1187.61     10.07 o
  -7   3   1     1164.89     1332.09      9.44 o
  -6   3   1     1044.55     1183.85     10.82 o
  -5   3   1      215.01      226.08      2.60 o
  -4   3   1      368.29      421.97      3.59 o
  -3   3   1      684.34      709.60      4.65 o
  -2   3   1     1854.64     1835.95      9.55 o
  -1   3   1    20821.48    16189.39     97.21 o
   0   3   1      167.69      167.98      1.40 o
   1   3   1    14503.60    12810.18     95.67 o
   2   3   1     7056.65     6885.74     52.89 o
   3   3   1      104.70      111.70      1.54 o
   4   3   1       83.14      108.95      1.61 o
   5   3   1     1219.27     1443.53      8.41 o
   6   3   1      181.22      213.17      3.10 o
   7   3   1      401.14      445.65      6.22 o
   8   3   1       38.29       45.91      2.14 o
   9   3   1      235.86      219.70      3.51 o
  10   3   1       86.31       96.34      2.72 o
  11   3   1      202.39      186.02      3.95 o
  12   3   1        7.96        4.79      0.93 o
 -13   4   1      315.81      332.38      7.21 o
 -12   4   1       10.63       13.98      1.64 o
 -11   4   1       45.02       43.25      2.22 o
 -10   4   1      260.66      257.44      4.10 o
  -9   4   1       34.01       42.82      1.76 o
  -8   4   1       74.44       76.08      1.96 o
  -7   4   1      418.27      483.02      4.56 o
  -6   4   1      160.96      212.31      2.54 o
  -5   4   1       20.34       25.67      0.83 o
  -4   4   1       14.43       26.05      0.65 o
  -3   4   1     1466.50     1527.91     10.08 o
  -2   4   1      175.46      183.22      1.47 o
  -1   4   1    14824.18    12818.90    118.50 o
   0   4   1     4695.63     4539.04     22.29 o
   1   4   1     2184.27     2172.85     15.50 o
   2   4   1      490.60      476.64      3.38 o
   3   4   1     6727.61     7064.90     37.31 o
   4   4   1     2481.60     2546.62     16.17 o
   5   4   1     2711.71     2666.13     21.85 o
   6   4   1     4695.99     5164.01     38.28 o
   7   4   1     1210.07     1232.75     10.10 o
   8   4   1       19.44       18.84      2.55 o
   9   4   1        0.54        1.13      0.78 o
  10   4   1      538.94      517.27      7.68 o
  11   4   1      375.18      338.02      5.72 o
  12   4   1      217.66      209.23      5.21 o
 -13   5   1      119.59      129.23      4.29 o
 -12   5   1       18.29       22.00      1.97 o
 -11   5   1      462.68      425.48      8.08 o
 -10   5   1      264.42      251.56      4.98 o
  -9   5   1      463.71      452.31      5.74 o
  -8   5   1     2703.73     2808.19     19.16 o
  -7   5   1     1189.17     1287.05     12.09 o
  -6   5   1     2930.08     3204.23     33.32 o
  -5   5   1     5711.64     6063.35     52.13 o
  -4   5   1     7805.36     8107.59     57.35 o
  -3   5   1     2968.64     3072.80     12.83 o
  -2   5   1     1259.12     1297.26     10.19 o
  -1   5   1      866.79      932.12      5.71 o
   0   5   1      496.84      568.33      3.16 o
   1   5   1      256.64      264.51      1.55 o
   2   5   1     7317.39     7262.59     40.66 o
   3   5   1      823.19      817.96      5.39 o
   4   5   1      196.19      238.23      2.10 o
   5   5   1       56.34       81.43      1.47 o
   6   5   1      811.51      874.30      7.59 o
   7   5   1      140.00      136.39      3.40 o
   8   5   1      502.47      511.34      7.68 o
   9   5   1        1.25        1.87      0.89 o
  10   5   1      331.36      319.15      6.29 o
  11   5   1      595.43      555.50      9.89 o
  12   5   1      253.34      244.97      6.53 o
 -13   6   1      212.48      221.46      6.51 o
 -12   6   1       14.82       15.26      1.71 o
 -11   6   1       14.61       20.93      1.91 o
 -10   6   1        3.34        4.03      0.95 o
  -9   6   1       74.39       71.80      1.78 o
  -8   6   1      354.45      366.28      4.59 o
  -7   6   1      319.39      343.27      4.21 o
  -6   6   1      574.82      625.95      6.34 o
  -5   6   1       39.90       55.70      1.10 o
  -4   6   1       57.52       86.37      1.04 o
  -3   6   1      951.79      944.97      5.84 o
  -2   6   1       71.93       73.25      0.88 o
  -1   6   1        1.39        6.29      0.72 o
   0   6   1     5784.45     5595.16     24.33 o
   1   6   1      936.56     1002.51      5.41 o
   2   6   1     1832.19     1876.14     11.57 o
   3   6   1     1004.51     1157.76      6.34 o
   4   6   1     3091.33     3271.89     17.05 o
   5   6   1     1093.93     1041.29      7.26 o
   6   6   1     2654.60     2631.13     20.85 o
   7   6   1      316.01      309.97      4.95 o
   8   6   1        9.10       15.13      1.35 o
   9   6   1       71.18       62.70      2.59 o
  10   6   1      557.43      506.31     11.32 o
  11   6   1      159.49      150.09      7.02 o
  12   6   1      115.26      114.32      3.70 o
 -13   7   1       65.36       63.77      2.75 o
 -12   7   1       12.95       13.94      1.42 o
 -11   7   1        8.31        5.54      1.23 o
 -10   7   1       29.40       25.45      1.58 o
  -9   7   1       38.75       37.64      2.18 o
  -8   7   1        2.59        4.11      0.89 o
  -7   7   1      136.18      131.15      2.61 o
  -6   7   1       90.07      100.06      2.51 o
  -5   7   1       19.58       18.22      0.91 o
  -4   7   1        1.70        8.02      1.02 o
  -3   7   1      739.93      792.20      4.18 o
  -2   7   1      421.47      488.50      4.33 o
  -1   7   1     1449.01     1543.28      7.06 o
   0   7   1     4484.04     4590.94     16.98 o
   1   7   1     1310.62     1410.39      9.05 o
   2   7   1        0.53        9.54      1.55 o
   3   7   1      252.15      254.00      2.24 o
   4   7   1     1228.40     1347.43      9.65 o
   5   7   1       40.13       40.52      1.56 o
   6   7   1      550.31      556.87      5.38 o
   7   7   1       62.91       65.87      2.23 o
   8   7   1      475.02      494.68      6.42 o
   9   7   1       75.32       68.15      2.86 o
  10   7   1       99.54       76.37      3.82 o
  11   7   1        7.35        8.00      1.82 o
  12   7   1        2.63        0.11      0.99 o
 -13   8   1      124.12      113.07      6.17 o
 -12   8   1       56.23       51.32      2.29 o
 -11   8   1       82.17       79.10      3.26 o
 -10   8   1        4.90        3.62      1.57 o
  -9   8   1      136.07      128.08      2.59 o
  -8   8   1       18.10       22.40      1.29 o
  -7   8   1      650.47      678.22      8.27 o
  -6   8   1      227.78      271.99      3.26 o
  -5   8   1        2.16        7.47      0.73 o
  -4   8   1     3572.64     3967.69     19.65 o
  -3   8   1     5578.43     6027.06     29.68 o
  -2   8   1     1193.74     1343.44      7.62 o
  -1   8   1     1073.48     1094.77      6.76 o
   0   8   1     2788.87     2814.96     12.42 o
   1   8   1     2055.08     2097.07     10.71 o
   2   8   1     7508.03     7639.33     41.94 o
   3   8   1      941.82      975.78      5.69 o
   4   8   1      378.65      435.97      3.39 o
   5   8   1     1037.30     1005.68      8.97 o
   6   8   1     2156.57     2082.92     16.72 o
   7   8   1      140.56      139.41      3.24 o
   8   8   1      176.15      169.80      3.01 o
   9   8   1      111.36      104.09      3.50 o
  10   8   1        4.83        7.23      1.60 o
  11   8   1      160.97      160.13      4.93 o
  12   8   1        0.28        1.74      0.86 o
 -12   9   1       26.27       26.46      1.64 o
 -11   9   1       13.21       12.58      1.49 o
 -10   9   1      330.87      305.02      6.81 o
  -9   9   1      622.41      589.69      6.47 o
  -8   9   1      496.28      437.02      5.72 o
  -7   9   1      351.27      338.43      4.59 o
  -6   9   1       25.95       24.62      1.05 o
  -5   9   1     2293.60     2313.51     18.88 o
  -4   9   1     4310.03     4444.97     27.54 o
  -3   9   1        9.08       21.24      0.70 o
  -2   9   1      181.67      199.30      1.95 o
  -1   9   1        6.07       15.22      1.19 o
   0   9   1       50.49       41.44      2.03 o
   1   9   1     2389.14     2589.14      9.92 o
   2   9   1     1764.34     1893.77     10.20 o
   3   9   1      273.97      315.13      3.01 o
   4   9   1      123.36      137.22      1.83 o
   5   9   1        1.43        3.47      0.71 o
   6   9   1       33.43       33.43      1.26 o
   7   9   1      642.52      622.85      7.53 o
   8   9   1       80.55       87.67      2.34 o
   9   9   1      388.00      349.08      6.95 o
  10   9   1      378.38      390.06     12.16 o
  11   9   1      150.85      159.55      4.74 o
  12   9   1       93.34      105.41      3.63 o
 -12  10   1       65.85       58.20      2.21 o
 -11  10   1       12.49       13.47      1.67 o
 -10  10   1      145.11      129.35      4.46 o
  -9  10   1       56.12       59.91      2.39 o
  -8  10   1       37.77       29.72      1.30 o
  -7  10   1       95.15       94.90      2.47 o
  -6  10   1      402.84      437.91      4.36 o
  -5  10   1       79.14       86.18      1.59 o
  -4  10   1      121.35      130.59      1.94 o
  -3  10   1      863.00      903.17      5.22 o
  -2  10   1     1133.61     1179.38      7.76 o
  -1  10   1      170.00      174.24      2.04 o
   0  10   1     4714.24     5082.15     34.95 o
   1  10   1      220.79      290.99      2.54 o
   2  10   1       41.70       58.69      1.31 o
   3  10   1        1.24        1.90      0.43 o
   4  10   1        7.63        8.65      0.59 o
   5  10   1       93.97       86.34      2.05 o
   6  10   1        0.08        2.19      0.83 o
   7  10   1       33.92       37.30      1.89 o
   8  10   1       37.06       40.51      1.67 o
   9  10   1       31.04       27.86      3.15 o
  10  10   1      107.41       96.87      4.13 o
  11  10   1        5.62        8.93      1.73 o
  12  10   1       16.28       13.65      1.70 o
 -12  11   1      264.37      256.29      5.67 o
 -11  11   1       44.15       42.22      2.25 o
 -10  11   1      334.85      338.82      9.31 o
  -9  11   1     1470.26     1477.78     13.72 o
  -8  11   1      784.25      767.36      7.65 o
  -7  11   1      142.00      136.77      3.26 o
  -6  11   1        2.83        6.23      0.76 o
  -5  11   1     2316.93     2373.85     21.85 o
  -4  11   1     2560.20     2577.43     13.06 o
  -3  11   1      489.20      491.03      3.85 o
  -2  11   1      134.93      170.11      2.06 o
  -1  11   1      111.70      113.90      1.69 o
   0  11   1      119.83      110.03      2.02 o
   1  11   1       10.36        6.05      0.50 o
   2  11   1      434.85      486.08      4.23 o
   3  11   1      504.01      464.59      4.23 o
   4  11   1      185.18      191.17      2.93 o
   5  11   1       15.61       15.62      1.12 o
   6  11   1      113.72      123.27      2.56 o
   7  11   1      404.40      405.84      6.58 o
   8  11   1       19.46       22.22      1.43 o
   9  11   1       55.29       55.43      3.03 o
  10  11   1      108.74      107.32      5.37 o
  11  11   1      355.02      362.61      6.81 o
 -12  12   1       48.02       39.36      3.56 o
 -11  12   1       17.24       17.99      1.57 o
 -10  12   1       78.33       66.32      3.12 o
  -9  12   1       12.48       12.47      1.65 o
  -8  12   1        0.09        1.97      0.97 o
  -7  12   1       26.54       22.82      1.38 o
  -6  12   1      334.28      305.32      4.23 o
  -5  12   1     1993.59     2022.54     11.52 o
  -4  12   1     2203.31     2203.76     14.76 o
  -3  12   1     1813.68     1732.01     12.76 o
  -2  12   1      138.95      131.98      1.93 o
  -1  12   1      242.71      235.40      2.71 o
   0  12   1      161.83      110.11      2.12 o
   1  12   1     2649.91     2794.95     25.50 o
   2  12   1     1206.78     1223.11      9.51 o
   3  12   1      777.02      810.45      6.45 o
   4  12   1      693.13      694.60      8.78 o
   5  12   1     4355.46     4298.41     47.05 o
   6  12   1     4572.39     4547.33     41.15 o
   7  12   1       25.58       23.06      1.35 o
   8  12   1      236.73      239.62      4.62 o
   9  12   1       31.88       41.38      2.91 o
  10  12   1      180.90      191.98      5.42 o
  11  12   1      314.14      314.53     11.18 o
 -11  13   1       99.96      108.66      3.61 o
 -10  13   1       54.92       54.51      3.68 o
  -9  13   1       67.32       69.12      3.36 o
  -8  13   1      551.47      513.56      7.51 o
  -7  13   1      336.89      318.92      4.44 o
  -6  13   1      157.84      152.58      3.63 o
  -5  13   1      142.45      146.80      2.67 o
  -4  13   1      488.07      427.21      4.89 o
  -3  13   1      734.10      745.68      6.37 o
  -2  13   1       62.36       84.82      1.85 o
  -1  13   1      471.77      477.35      5.04 o
   0  13   1      515.74      476.39      4.15 o
   1  13   1        3.26        4.32      0.53 o
   2  13   1       12.14       21.55      1.06 o
   3  13   1      100.67       88.48      2.39 o
   4  13   1       53.07       52.62      1.51 o
   5  13   1       13.02       11.15      1.01 o
   6  13   1      401.79      391.32      4.26 o
   7  13   1      242.42      253.99      4.22 o
   8  13   1       27.30       25.08      1.93 o
   9  13   1        6.83        7.64      1.28 o
  10  13   1      129.82      132.88      6.52 o
  11  13   1        0.82       -0.30      1.28 o
 -11  14   1      159.62      176.73      5.09 o
 -10  14   1      193.30      167.66      6.13 o
  -9  14   1        0.87        1.26      0.98 o
  -8  14   1      152.58      160.92      5.18 o
  -7  14   1       70.14       74.60      2.41 o
  -6  14   1        3.98        5.46      0.77 o
  -5  14   1       73.02       77.97      2.38 o
  -4  14   1       11.20       16.89      1.06 o
  -3  14   1      158.45      154.14      2.73 o
  -2  14   1       76.60       62.55      1.73 o
  -1  14   1      539.79      534.87      5.39 o
   0  14   1      366.21      315.67      3.57 o
   1  14   1     1379.60     1283.97     13.50 o
   2  14   1     1295.20     1304.71      8.89 o
   3  14   1        0.24        1.84      0.81 o
   4  14   1      613.36      623.49      6.62 o
   5  14   1     1730.94     1743.99     21.74 o
   6  14   1     1106.43     1073.49     12.93 o
   7  14   1      860.38      833.70      9.81 o
   8  14   1      186.17      187.20      4.88 o
   9  14   1      239.55      230.72      5.58 o
  10  14   1      150.02      147.63      5.78 o
 -11  15   1        2.90        4.23      1.03 o
 -10  15   1      229.06      231.46      6.77 o
  -9  15   1      859.00      873.61     14.35 o
  -8  15   1      289.59      297.62      5.99 o
  -7  15   1      227.76      236.82      4.10 o
  -6  15   1     1171.60     1133.27      9.65 o
  -5  15   1     5899.66     5775.62     44.15 o
  -4  15   1     4725.02     4590.98     53.97 o
  -3  15   1     1815.25     1840.13     18.50 o
  -2  15   1      112.13      116.19      2.42 o
  -1  15   1      408.64      418.67      4.21 o
   0  15   1      802.87      760.54      6.37 o
   1  15   1      217.32      185.18      3.02 o
   2  15   1      674.55      661.87      6.89 o
   3  15   1      439.87      453.63      5.59 o
   4  15   1      204.93      199.04      3.33 o
   5  15   1      780.04      742.60      6.81 o
   6  15   1      583.16      559.68      7.10 o
   7  15   1      252.43      231.20      5.34 o
   8  15   1      214.02      213.70      5.10 o
   9  15   1       12.43        9.90      1.38 o
  10  15   1      184.84      189.12      4.46 o
 -10  16   1       18.02       22.64      2.22 o
  -9  16   1      173.36      170.02      4.18 o
  -8  16   1       48.52       49.41      2.24 o
  -7  16   1       64.55       66.70      2.51 o
  -6  16   1      130.42      131.15      3.16 o
  -5  16   1      238.62      237.71      4.13 o
  -4  16   1      277.02      251.29      4.51 o
  -3  16   1      678.38      675.79      8.60 o
  -2  16   1        0.94        2.61      0.73 o
  -1  16   1       32.45       33.11      1.32 o
   0  16   1      874.21      874.07     11.06 o
   1  16   1      332.31      341.09      7.58 o
   2  16   1      101.75      113.98      2.92 o
   3  16   1       89.17       85.34      2.84 o
   4  16   1      116.55      110.53      2.45 o
   5  16   1     2432.41     2371.09     30.01 o
   6  16   1      470.27      456.45      6.82 o
   7  16   1      378.80      357.59      6.56 o
   8  16   1      261.61      255.76      4.74 o
   9  16   1       18.26       16.80      1.53 o
  10  16   1       94.17       96.42      4.38 o
 -10  17   1       90.80       94.52      3.20 o
  -9  17   1       83.06       91.80      3.24 o
  -8  17   1      425.45      423.80      9.25 o
  -7  17   1      272.24      260.81      4.87 o
  -6  17   1        0.49        0.91      0.94 o
  -5  17   1        1.60        2.61      0.91 o
  -4  17   1      384.23      379.55      4.85 o
  -3  17   1       60.29       63.39      1.68 o
  -2  17   1      776.14      771.64      9.12 o
  -1  17   1      497.54      465.63      5.27 o
   0  17   1      396.82      344.10      4.57 o
   1  17   1       67.92       48.23      1.81 o
   2  17   1      492.25      489.91     12.42 o
   3  17   1      501.20      485.03      6.53 o
   4  17   1     1317.82     1339.18     27.81 o
   5  17   1      104.61      101.59      2.93 o
   6  17   1        2.05        1.53      1.00 o
   7  17   1       50.04       46.06      2.17 o
   8  17   1        7.94        7.45      1.09 o
   9  17   1        3.47        1.16      0.85 o
  -9  18   1       54.42       62.47      2.52 o
  -8  18   1      184.79      185.27      4.17 o
  -7  18   1      159.98      153.75      3.61 o
  -6  18   1        0.17        3.18      1.04 o
  -5  18   1      178.41      161.75      3.58 o
  -4  18   1       20.55       24.63      1.44 o
  -3  18   1      780.35      771.24      6.38 o
  -2  18   1     1258.70     1266.26     10.40 o
  -1  18   1       99.22       91.31      2.08 o
   0  18   1      390.35      342.35      4.01 o
   1  18   1     1940.50     1824.47     24.88 o
   2  18   1      441.50      385.62      5.41 o
   3  18   1       43.25       42.45      1.99 o
   4  18   1       42.57       35.64      2.03 o
   5  18   1      355.46      337.30      5.95 o
   6  18   1      152.07      152.38      3.84 o
   7  18   1      205.52      213.89      4.35 o
   8  18   1        0.01        1.84      0.82 o
   9  18   1       39.67       38.47      1.70 o
  -9  19   1      600.30      675.17      8.05 o
  -8  19   1      217.02      229.69      4.20 o
  -7  19   1      147.70      153.63      3.63 o
  -6  19   1      114.55      112.36      3.39 o
  -5  19   1      128.53      123.07      3.69 o
  -4  19   1       62.21       59.05      2.78 o
  -3  19   1        2.16        3.41      0.95 o
  -2  19   1       10.58        9.72      1.06 o
  -1  19   1       11.57       18.89      1.67 o
   0  19   1      124.54      121.67      3.24 o
   1  19   1       41.20       39.87      1.83 o
   2  19   1        1.02        1.46      0.90 o
   3  19   1       13.27       14.16      1.41 o
   4  19   1       44.75       43.38      2.61 o
   5  19   1       15.86       17.24      1.56 o
   6  19   1      105.11       99.40      3.23 o
   7  19   1       52.87       47.45      1.97 o
   8  19   1        2.95        5.77      0.86 o
  -8  20   1       50.60       45.95      2.42 o
  -7  20   1      516.78      523.66      7.64 o
  -6  20   1      363.12      356.76      5.71 o
  -5  20   1       84.87       86.22      3.22 o
  -4  20   1       35.14       38.28      2.26 o
  -3  20   1     1072.17     1075.54     12.15 o
  -2  20   1       67.89       70.88      2.85 o
  -1  20   1      224.45      198.99      5.02 o
   0  20   1       64.56       58.65      2.68 o
   1  20   1        6.17        5.48      1.05 o
   2  20   1      152.63      143.55      4.66 o
   3  20   1        3.44        3.87      1.36 o
   4  20   1       58.55       57.61      2.83 o
   5  20   1       24.67       23.73      2.12 o
   6  20   1       20.45       20.76      2.21 o
   7  20   1      208.38      225.28      4.66 o
   8  20   1       25.12       32.13      1.79 o
  -8  21   1      113.45      126.81      3.86 o
  -7  21   1        0.06       -0.11      1.03 o
  -6  21   1       19.82       22.04      1.70 o
  -5  21   1      255.77      260.99      6.86 o
  -4  21   1      288.46      293.41      6.65 o
  -3  21   1       39.59       32.41      2.11 o
  -2  21   1        2.83        3.10      1.56 o
  -1  21   1        3.65        2.30      1.50 o
   0  21   1      105.06       94.78      4.90 o
   1  21   1      262.55      256.27      7.14 o
   2  21   1      243.72      229.07      6.23 o
   3  21   1       49.92       51.92      2.43 o
   4  21   1       38.59       41.47      2.27 o
   5  21   1        4.56        6.00      1.17 o
   6  21   1       37.14       35.95      2.21 o
   7  21   1      296.56      299.54      5.22 o
  -7  22   1       26.22       25.34      1.62 o
  -6  22   1      211.34      215.54      5.16 o
  -5  22   1      212.72      209.90      5.11 o
  -4  22   1      163.62      175.22      4.80 o
  -3  22   1        9.83       13.00      1.43 o
  -2  22   1       56.29       55.16      4.33 o
  -1  22   1      177.26      179.86      6.46 o
   0  22   1      473.16      491.01      9.69 o
   1  22   1     1163.14     1157.47     19.58 o
   2  22   1     1268.50     1278.96     15.60 o
   3  22   1      175.09      181.62      5.20 o
   4  22   1        8.20       12.37      1.25 o
   5  22   1      170.46      179.47      4.50 o
   6  22   1      280.44      291.17      5.39 o
  -6  23   1        2.22        1.91      0.88 o
  -5  23   1        9.51       10.01      1.30 o
  -4  23   1       83.28       90.61      3.46 o
  -3  23   1      590.27      646.82     11.65 o
  -2  23   1      445.97      481.52     10.21 o
  -1  23   1       35.95       42.75      3.13 o
   0  23   1       15.53       18.65      2.94 o
   1  23   1       41.24       33.22      2.98 o
   2  23   1      178.19      204.82      5.85 o
   3  23   1      536.73      582.06      8.98 o
   4  23   1      372.61      378.17      8.86 o
   5  23   1       23.10       21.29      1.65 o
  -5  24   1       17.99       25.22      3.32 o
  -4  24   1       62.54       60.56      2.81 o
  -3  24   1      160.61      161.38      4.92 o
  -2  24   1       74.37       75.51      3.95 o
  -1  24   1       66.14       66.37      3.50 o
   0  24   1        3.63        3.33      2.00 o
   1  24   1        3.76        3.10      1.95 o
   2  24   1       27.18       38.53      3.44 o
   3  24   1       55.12       67.07      3.34 o
   4  24   1       14.13       13.13      2.10 o
  -3  25   1      220.12      212.75      9.05 o
  -2  25   1       42.14       34.60      2.25 o
  -1  25   1       72.63       86.47      4.47 o
   0  25   1       76.49       82.11      4.44 o
   1  25   1       69.89       81.57      4.37 o
   2  25   1      162.32      174.92      6.35 o
 -13   0   2      268.59      283.22      6.87 o
 -12   0   2     1310.47     1283.32     21.16 o
 -11   0   2      120.30      115.77      4.71 o
 -10   0   2     2728.86     2652.58     19.99 o
  -9   0   2     4054.65     4113.26     34.23 o
  -8   0   2      633.81      652.77      8.35 o
  -7   0   2      884.70      936.93      8.56 o
  -6   0   2      352.73      401.26      4.57 o
  -5   0   2       89.95      107.88      2.20 o
  -4   0   2      952.76     1061.83      7.20 o
  -3   0   2     1215.03     1208.79      8.57 o
  -2   0   2     2875.94     2860.08     19.69 o
  -1   0   2     4918.19     5209.44     57.57 o
   0   0   2    36488.04    25148.58    732.13 o
   1   0   2    16995.53    14429.86    275.20 o
   2   0   2      652.10      513.23      4.11 o
   3   0   2     3415.74     3337.87     24.04 o
   4   0   2      242.27      297.75      4.32 o
   5   0   2      945.83     1033.82     11.88 o
   6   0   2      476.10      425.19      7.75 o
   7   0   2      189.88      187.51      4.97 o
   8   0   2     2100.94     2070.38     41.40 o
   9   0   2       57.01       58.46      3.42 o
  10   0   2     1486.84     1434.08     16.48 o
  11   0   2     1234.29     1259.65     14.07 o
  12   0   2      298.60      354.82      7.49 o
 -13   1   2      490.42      488.67      7.14 o
 -12   1   2       36.33       32.82      1.74 o
 -11   1   2      184.04      158.48      3.90 o
 -10   1   2       20.26       23.54      1.20 o
  -9   1   2       94.84       78.79      2.48 o
  -8   1   2      883.58      879.63      7.27 o
  -7   1   2      262.81      252.93      2.89 o
  -6   1   2       66.51       70.21      1.39 o
  -5   1   2      261.73      281.68      2.66 o
  -4   1   2      799.21      796.79      4.08 o
  -3   1   2      870.82     1056.29      7.07 o
  -2   1   2     7418.97     6988.87     85.21 o
  -1   1   2     5389.46     5408.99     54.04 o
   0   1   2     3615.40     3575.60     27.92 o
   1   1   2    21486.84    18046.38    187.77 o
   2   1   2     9885.37     9821.21     62.79 o
   3   1   2      260.87      257.73      2.21 o
   4   1   2     2101.11     2414.33     18.02 o
   5   1   2      107.46      129.05      2.33 o
   6   1   2       65.23       76.12      2.20 o
   7   1   2      506.79      521.05      6.51 o
   8   1   2        8.40       15.40      2.01 o
   9   1   2      176.78      185.70      4.09 o
  10   1   2      200.07      190.49      3.78 o
  11   1   2       63.12       64.09      2.05 o
  12   1   2        6.65       10.69      1.04 o
 -13   2   2      374.69      397.36      7.16 o
 -12   2   2       19.02       18.07      1.56 o
 -11   2   2      556.79      539.55      7.85 o
 -10   2   2      120.53      123.73      2.62 o
  -9   2   2      474.34      441.58      5.93 o
  -8   2   2       47.38       50.43      1.69 o
  -7   2   2      150.45      164.89      2.56 o
  -6   2   2        6.82        7.75      0.58 o
  -5   2   2      292.52      352.72      2.84 o
  -4   2   2       84.23       95.43      1.18 o
  -3   2   2     3121.08     3258.94     15.02 o
  -2   2   2     2195.79     2213.32     11.40 o
  -1   2   2       87.12       84.77      1.64 o
   0   2   2      951.94      973.51      5.44 o
   1   2   2      972.86      902.06      3.84 o
   2   2   2        6.88        7.96      0.55 o
   3   2   2      327.81      366.31      2.68 o
   4   2   2      160.22      230.22      2.42 o
   5   2   2      501.38      517.93      7.26 o
   6   2   2      777.29      774.46      8.29 o
   7   2   2      198.75      200.03      3.72 o
   8   2   2       42.73       36.44      2.37 o
   9   2   2       11.27       13.64      1.56 o
  10   2   2      378.73      344.15      5.41 o
  11   2   2       37.98       43.68      1.89 o
  12   2   2       42.23       52.74      2.02 o
 -13   3   2      322.95      331.26      5.69 o
 -12   3   2      310.94      305.47      5.30 o
 -11   3   2       43.67       41.78      2.44 o
 -10   3   2       16.62       16.15      1.07 o
  -9   3   2     2219.91     2209.12     14.80 o
  -8   3   2     5029.84     5014.04     30.53 o
  -7   3   2     1993.62     2110.27     20.04 o
  -6   3   2      241.63      233.17      2.58 o
  -5   3   2        4.39        6.80      0.48 o
  -4   3   2     6540.66     6553.86     23.67 o
  -3   3   2     9769.88     9566.37     54.58 o
  -2   3   2     4939.21     5016.84     28.81 o
  -1   3   2     3956.63     4073.81     21.97 o
   0   3   2    10050.83     9225.43     52.52 o
   1   3   2     7659.68     7388.87     41.03 o
   2   3   2     1582.20     1631.72      9.57 o
   3   3   2     2616.36     2863.45     15.37 o
   4   3   2       31.83       39.35      1.06 o
   5   3   2      277.36      328.66      4.41 o
   6   3   2      553.33      553.47      5.80 o
   7   3   2        2.18        3.53      0.81 o
   8   3   2       58.49       62.81      2.69 o
   9   3   2       73.26       66.10      2.84 o
  10   3   2      190.56      176.51      4.06 o
  11   3   2       69.42       60.35      2.35 o
  12   3   2       92.13      102.68      2.47 o
 -13   4   2      251.43      255.28      6.39 o
 -12   4   2      496.54      486.44      7.98 o
 -11   4   2      125.86      129.70      4.06 o
 -10   4   2      288.61      275.15      4.26 o
  -9   4   2        0.84        4.68      1.19 o
  -8   4   2        8.44       10.35      0.95 o
  -7   4   2      115.44      113.31      2.25 o
  -6   4   2      338.79      397.86      4.51 o
  -5   4   2      848.84      914.69      5.34 o
  -4   4   2     1785.07     1965.28      8.29 o
  -3   4   2     5236.10     5242.11     31.64 o
  -2   4   2     4581.81     4725.42     24.27 o
  -1   4   2    10714.63     9883.96     58.71 o
   0   4   2      679.41      709.80      5.78 o
   1   4   2     5382.26     5308.62     30.56 o
   2   4   2      360.90      372.69      3.10 o
   3   4   2      744.49      808.12      4.78 o
   4   4   2      273.24      316.39      3.38 o
   5   4   2       72.33       66.49      3.01 o
   6   4   2     2578.85     2639.15     24.41 o
   7   4   2      100.27       87.08      2.82 o
   8   4   2      671.49      656.28      7.48 o
   9   4   2        0.60        2.07      1.06 o
  10   4   2      380.99      381.89      6.39 o
  11   4   2      616.21      639.00      9.87 o
  12   4   2      284.59      312.85      4.94 o
 -13   5   2       35.38       35.11      1.99 o
 -12   5   2      174.83      168.12      4.50 o
 -11   5   2        0.42        2.25      1.16 o
 -10   5   2       98.82       91.73      2.61 o
  -9   5   2       72.65       64.58      2.14 o
  -8   5   2       28.95       24.34      1.28 o
  -7   5   2      120.77      117.59      2.33 o
  -6   5   2       17.08       18.42      0.84 o
  -5   5   2     4202.30     4826.93     29.16 o
  -4   5   2     3810.10     4411.06     20.62 o
  -3   5   2      847.88      965.47      6.87 o
  -2   5   2      458.01      434.12      2.58 o
  -1   5   2     1555.67     1698.77      7.05 o
   0   5   2      313.05      280.64      1.67 o
   1   5   2        8.11        9.58      0.41 o
   2   5   2      349.98      379.95      2.65 o
   3   5   2       65.73       86.62      2.56 o
   4   5   2      984.08     1092.50      6.10 o
   5   5   2       28.55       39.61      1.25 o
   6   5   2       51.69       46.39      2.07 o
   7   5   2       57.56       51.28      2.24 o
   8   5   2      491.98      454.18      5.32 o
   9   5   2        0.98        3.09      1.10 o
  10   5   2      125.58      128.04      3.97 o
  11   5   2        4.18        3.38      1.10 o
  12   5   2        7.02        9.28      1.14 o
 -13   6   2       84.36       84.71      2.88 o
 -12   6   2      158.53      160.72      4.93 o
 -11   6   2        4.00        3.50      1.26 o
 -10   6   2      190.43      176.80      3.77 o
  -9   6   2       46.92       49.28      1.65 o
  -8   6   2      193.07      201.13      3.67 o
  -7   6   2       29.57       34.44      1.27 o
  -6   6   2       94.46      119.37      1.91 o
  -5   6   2      615.24      672.05      4.53 o
  -4   6   2      354.28      395.75      5.13 o
  -3   6   2      567.23      632.15      6.23 o
  -2   6   2      308.09      306.93      2.06 o
  -1   6   2      829.21      822.66      3.68 o
   0   6   2      740.84      671.55      3.94 o
   1   6   2     2281.86     2295.56      9.57 o
   2   6   2     2518.30     2568.36     13.37 o
   3   6   2     4265.13     4466.08     27.93 o
   4   6   2     2059.39     2127.90     10.47 o
   5   6   2     2256.44     2300.44     19.62 o
   6   6   2     2271.41     2284.65     23.60 o
   7   6   2     2277.91     2310.16     19.20 o
   8   6   2      196.39      188.73      3.26 o
   9   6   2        1.91        2.67      0.97 o
  10   6   2       75.83       82.65      3.46 o
  11   6   2       89.75      102.30      3.08 o
  12   6   2       11.34       10.39      1.14 o
 -13   7   2      204.64      211.93      4.35 o
 -12   7   2      389.56      385.18      7.57 o
 -11   7   2      186.33      187.21      5.13 o
 -10   7   2      433.36      407.74      5.51 o
  -9   7   2      703.67      642.44      6.42 o
  -8   7   2     1308.98     1298.04     10.98 o
  -7   7   2      298.63      242.71      3.32 o
  -6   7   2      228.29      300.64      4.21 o
  -5   7   2       72.17       60.86      1.37 o
  -4   7   2     3931.96     3940.07     28.74 o
  -3   7   2    15118.07    14473.73     88.87 o
  -2   7   2     5777.30     5712.66     26.74 o
  -1   7   2     2538.50     2570.36     11.96 o
   0   7   2      181.80      182.52      1.44 o
   1   7   2     1609.52     1584.82      8.42 o
   2   7   2      506.51      470.36      4.56 o
   3   7   2      493.89      440.39      3.32 o
   4   7   2     1270.10     1411.94      7.47 o
   5   7   2      643.65      637.08      5.14 o
   6   7   2       23.29       29.29      1.46 o
   7   7   2       10.16       10.52      1.65 o
   8   7   2       53.62       47.37      1.54 o
   9   7   2        8.51       11.40      1.48 o
  10   7   2        0.14        2.49      0.99 o
  11   7   2       22.58       18.70      1.75 o
  12   7   2      157.46      157.22      5.17 o
 -13   8   2        5.94        4.85      1.37 o
 -12   8   2        0.99        1.60      1.08 o
 -11   8   2       45.27       42.10      2.22 o
 -10   8   2       98.26      104.50      3.67 o
  -9   8   2        0.06        1.98      0.68 o
  -8   8   2     1286.04     1250.48     10.35 o
  -7   8   2        5.74       14.27      0.93 o
  -6   8   2      106.39       92.78      2.04 o
  -5   8   2      197.80      194.70      2.51 o
  -4   8   2       22.73       24.78      0.85 o
  -3   8   2       92.59      119.68      1.47 o
  -2   8   2     2121.65     2189.06     13.00 o
  -1   8   2     3952.19     4089.59     26.31 o
   0   8   2     3172.02     3351.93     22.27 o
   1   8   2        8.68       21.85      0.87 o
   2   8   2     2412.32     2579.14     13.83 o
   3   8   2      147.44      162.16      1.89 o
   4   8   2      120.39      138.13      2.20 o
   5   8   2       31.86       37.40      1.35 o
   6   8   2       58.03       59.60      1.91 o
   7   8   2      374.70      359.07      6.98 o
   8   8   2      206.61      186.40      3.26 o
   9   8   2        0.21        0.66      1.17 o
  10   8   2        1.11        1.98      1.01 o
  11   8   2       79.99       75.44      3.10 o
 -12   9   2      311.17      311.58      6.26 o
 -11   9   2       28.95       30.04      2.17 o
 -10   9   2        0.56        2.74      1.28 o
  -9   9   2      156.81      178.10      3.32 o
  -8   9   2      163.81      176.13      3.75 o
  -7   9   2      901.01      936.75      8.57 o
  -6   9   2      364.43      379.46      4.32 o
  -5   9   2       33.79       28.46      1.05 o
  -4   9   2      124.79       98.26      1.76 o
  -3   9   2        9.37        7.75      1.00 o
  -2   9   2       51.30       67.96      1.44 o
  -1   9   2      291.93      301.76      2.63 o
   0   9   2     1872.73     1814.97     11.20 o
   1   9   2     2310.34     2379.21     17.28 o
   2   9   2       13.29        7.52      0.48 o
   3   9   2      139.99      145.14      1.86 o
   4   9   2      657.70      671.28      6.59 o
   5   9   2     1245.39     1229.93      9.90 o
   6   9   2      353.71      346.72      4.67 o
   7   9   2       69.91       77.36      2.40 o
   8   9   2       78.71       76.89      2.19 o
   9   9   2      174.33      164.29      4.44 o
  10   9   2       10.34       15.18      1.54 o
  11   9   2        4.26        3.01      1.28 o
 -12  10   2      381.50      387.10      7.22 o
 -11  10   2      132.46      140.69      4.11 o
 -10  10   2       16.98       22.42      2.31 o
  -9  10   2      312.51      272.83      4.50 o
  -8  10   2      273.93      246.64      3.55 o
  -7  10   2       81.10       85.29      2.26 o
  -6  10   2       34.37       40.14      2.22 o
  -5  10   2      144.38      173.75      2.58 o
  -4  10   2      164.27      166.65      2.58 o
  -3  10   2      322.32      369.29      3.13 o
  -2  10   2      643.50      712.82      4.86 o
  -1  10   2       54.55       93.97      1.59 o
   0  10   2       47.99       59.98      1.20 o
   1  10   2      638.76      578.95      4.05 o
   2  10   2       95.49      141.84      1.87 o
   3  10   2      391.57      383.42      3.59 o
   4  10   2      150.82      159.31      2.70 o
   5  10   2      389.99      387.87      4.64 o
   6  10   2      870.82      835.49      7.70 o
   7  10   2     2176.71     2139.86     17.55 o
   8  10   2     1383.12     1388.07     11.78 o
   9  10   2      115.95      107.35      3.55 o
  10  10   2      793.12      811.16     13.11 o
  11  10   2      261.67      282.97      6.49 o
 -12  11   2       47.08       39.60      2.02 o
 -11  11   2        7.65        5.83      1.08 o
 -10  11   2      331.03      319.02      6.96 o
  -9  11   2      454.85      439.23      5.78 o
  -8  11   2      366.11      349.20      5.28 o
  -7  11   2      591.79      599.48      6.48 o
  -6  11   2        0.90        3.98      0.65 o
  -5  11   2       10.15       10.03      0.77 o
  -4  11   2     1147.63     1160.44      8.94 o
  -3  11   2     1120.99     1108.79      6.26 o
  -2  11   2        3.97        4.70      0.59 o
  -1  11   2     1394.57     1561.65      9.04 o
   0  11   2      435.00      443.65      4.54 o
   1  11   2      414.16      432.08      3.61 o
   2  11   2     1618.62     1672.41     10.90 o
   3  11   2      454.54      446.35      4.14 o
   4  11   2      192.06      201.87      3.02 o
   5  11   2      261.85      269.26      3.90 o
   6  11   2      802.32      732.29      8.01 o
   7  11   2      390.17      375.56      5.92 o
   8  11   2     1524.02     1509.31     19.36 o
   9  11   2      492.10      476.86     11.79 o
  10  11   2        1.43        1.43      1.37 o
  11  11   2        1.50        1.61      1.99 o
 -12  12   2       41.99       44.09      4.03 o
 -11  12   2       22.86       21.78      1.51 o
 -10  12   2      211.80      201.06      4.91 o
  -9  12   2      125.97      129.94      4.72 o
  -8  12   2      116.60      114.97      2.77 o
  -7  12   2      537.97      531.84      5.36 o
  -6  12   2      506.78      502.15      5.41 o
  -5  12   2      436.65      415.05      4.59 o
  -4  12   2      118.01      105.21      2.07 o
  -3  12   2        6.04       13.60      1.29 o
  -2  12   2      468.33      474.93      4.66 o
  -1  12   2      462.55      463.13      4.32 o
   0  12   2        7.29        7.20      0.63 o
   1  12   2      996.66     1093.10      9.71 o
   2  12   2       35.23       66.76      1.68 o
   3  12   2      139.96      114.19      2.25 o
   4  12   2      626.03      629.37      6.80 o
   5  12   2      562.32      546.92      7.25 o
   6  12   2      393.93      359.11      4.87 o
   7  12   2       30.78       29.42      1.69 o
   8  12   2      956.59      940.25     15.57 o
   9  12   2      121.14      117.50      4.40 o
  10  12   2        7.41        8.43      1.60 o
  11  12   2        0.64        2.65      2.84 o
 -11  13   2        1.08        3.01      0.89 o
 -10  13   2       13.84       10.26      1.45 o
  -9  13   2      471.64      449.50     10.65 o
  -8  13   2      736.31      716.43      7.63 o
  -7  13   2      198.85      197.48      3.23 o
  -6  13   2        4.68        7.72      0.90 o
  -5  13   2      676.14      655.78      6.29 o
  -4  13   2     2256.52     2118.92     15.79 o
  -3  13   2     4251.86     4174.30     25.11 o
  -2  13   2     3093.09     3058.45     24.82 o
  -1  13   2      575.57      629.36      6.01 o
   0  13   2      377.09      332.59      5.33 o
   1  13   2      729.98      653.09      7.88 o
   2  13   2      692.97      663.37      5.60 o
   3  13   2      436.58      423.07      5.84 o
   4  13   2        7.37        5.66      0.72 o
   5  13   2      122.45      117.50      3.19 o
   6  13   2       91.55       89.24      2.21 o
   7  13   2       24.46       22.75      1.62 o
   8  13   2       71.15       67.06      3.27 o
   9  13   2       47.68       48.41      2.88 o
  10  13   2       64.27       62.48      3.21 o
 -11  14   2      104.26      111.77      3.88 o
 -10  14   2       19.88       22.08      1.85 o
  -9  14   2        1.65        1.44      0.97 o
  -8  14   2        1.00        3.61      1.01 o
  -7  14   2       35.58       33.53      1.56 o
  -6  14   2       45.04       38.75      1.36 o
  -5  14   2       86.55       72.07      2.30 o
  -4  14   2      218.34      219.06      3.57 o
  -3  14   2       31.64       33.81      1.35 o
  -2  14   2        6.40       15.12      0.90 o
  -1  14   2       67.38       83.72      2.30 o
   0  14   2      148.46      123.76      2.43 o
   1  14   2      363.48      351.45      4.99 o
   2  14   2      220.75      219.86      3.45 o
   3  14   2       59.25       53.70      2.09 o
   4  14   2      112.58      116.07      2.44 o
   5  14   2      147.21      136.98      2.83 o
   6  14   2     1154.91     1153.35     15.21 o
   7  14   2     1289.43     1223.95     17.24 o
   8  14   2      332.03      349.98      7.21 o
   9  14   2       30.55       34.69      2.88 o
  10  14   2      183.37      209.74      5.42 o
 -11  15   2        1.00        3.57      1.64 o
 -10  15   2      107.91      117.17      4.40 o
  -9  15   2       22.72       21.67      1.58 o
  -8  15   2      175.45      161.10      4.06 o
  -7  15   2        3.08        1.87      0.86 o
  -6  15   2       51.44       46.58      1.58 o
  -5  15   2       23.50       22.98      1.20 o
  -4  15   2       24.94       26.04      1.38 o
  -3  15   2        8.76        7.72      0.81 o
  -2  15   2      273.22      273.65      3.81 o
  -1  15   2      261.75      273.27      4.14 o
   0  15   2      173.19      187.50      3.01 o
   1  15   2      124.37      114.30      2.75 o
   2  15   2       14.57       21.39      1.13 o
   3  15   2       48.10       47.38      2.05 o
   4  15   2       98.34       92.22      2.07 o
   5  15   2      174.23      176.00      3.65 o
   6  15   2      282.71      281.70      5.24 o
   7  15   2      333.18      317.30      6.12 o
   8  15   2       64.48       65.41      2.70 o
   9  15   2      123.35      122.80      3.92 o
  10  15   2        6.58        9.71      1.59 o
 -10  16   2      401.66      429.54      9.12 o
  -9  16   2      380.94      416.67      6.74 o
  -8  16   2      194.16      193.07      4.64 o
  -7  16   2      255.19      232.18      4.92 o
  -6  16   2      138.14      137.48      3.29 o
  -5  16   2       64.74       58.85      1.70 o
  -4  16   2      931.83      915.96      7.93 o
  -3  16   2      164.74      164.86      3.19 o
  -2  16   2       95.39       88.37      2.44 o
  -1  16   2      126.44      138.58      2.92 o
   0  16   2        0.76        3.30      0.68 o
   1  16   2      766.61      731.68     11.37 o
   2  16   2      772.36      753.11     10.44 o
   3  16   2      324.82      309.37      3.84 o
   4  16   2       27.98       30.33      1.44 o
   5  16   2      291.33      261.64      4.92 o
   6  16   2      139.96      125.67      4.30 o
   7  16   2      469.47      454.21      6.66 o
   8  16   2      105.19      105.12      3.22 o
   9  16   2       21.73       19.40      1.60 o
 -10  17   2      155.44      168.51      4.69 o
  -9  17   2      915.26      982.18     10.60 o
  -8  17   2      227.22      225.72      5.19 o
  -7  17   2      136.24      138.78      3.75 o
  -6  17   2       89.04       76.15      2.91 o
  -5  17   2      351.82      323.60      4.44 o
  -4  17   2      262.26      245.37      3.32 o
  -3  17   2     2958.44     2867.76     15.66 o
  -2  17   2     4173.73     4040.68     23.78 o
  -1  17   2      367.39      352.19      4.96 o
   0  17   2      460.46      410.82      8.13 o
   1  17   2      648.07      602.60      7.94 o
   2  17   2      906.89      822.21     11.38 o
   3  17   2       84.97       78.94      2.28 o
   4  17   2       13.11       14.63      1.38 o
   5  17   2        0.11        0.46      1.18 o
   6  17   2        9.01        6.02      1.34 o
   7  17   2       23.11       26.13      1.67 o
   8  17   2        2.89        1.73      0.91 o
   9  17   2       16.73       12.44      1.40 o
  -9  18   2        6.35        6.48      1.06 o
  -8  18   2       45.08       41.36      2.04 o
  -7  18   2        1.21        3.44      1.47 o
  -6  18   2       37.91       32.44      1.98 o
  -5  18   2       66.61       63.66      2.88 o
  -4  18   2      314.23      309.30      4.75 o
  -3  18   2      164.03      159.50      3.19 o
  -2  18   2      136.49      126.28      2.21 o
  -1  18   2      773.72      781.92     10.40 o
   0  18   2      593.58      566.27      6.97 o
   1  18   2        9.99       16.58      1.08 o
   2  18   2        0.83        3.83      0.88 o
   3  18   2       13.70       10.72      1.21 o
   4  18   2       81.99       67.51      3.49 o
   5  18   2      227.64      221.82      5.13 o
   6  18   2       10.77       10.75      1.46 o
   7  18   2      349.44      340.00      5.62 o
   8  18   2       65.98       66.55      2.26 o
  -9  19   2       43.06       39.67      1.99 o
  -8  19   2      610.23      699.24      8.52 o
  -7  19   2       47.62       49.47      2.25 o
  -6  19   2       26.36       28.84      1.80 o
  -5  19   2       54.92       48.29      2.74 o
  -4  19   2        7.83       10.24      1.49 o
  -3  19   2       47.96       47.99      1.81 o
  -2  19   2       24.25       29.34      1.38 o
  -1  19   2      391.92      387.63      5.18 o
   0  19   2      223.19      225.41      4.56 o
   1  19   2     1090.07      972.23     16.64 o
   2  19   2       91.63       78.74      3.31 o
   3  19   2       67.72       68.76      3.19 o
   4  19   2      110.47      107.74      3.86 o
   5  19   2      172.76      170.08      4.72 o
   6  19   2      105.82       95.08      3.33 o
   7  19   2       13.67       14.25      1.22 o
   8  19   2        1.57        2.58      1.03 o
  -8  20   2      131.08      129.94      3.38 o
  -7  20   2        4.99        3.92      1.12 o
  -6  20   2        4.11        2.83      1.25 o
  -5  20   2        6.99        6.97      1.28 o
  -4  20   2        0.01        0.12      1.35 o
  -3  20   2       49.54       48.68      2.23 o
  -2  20   2       87.77       88.89      2.98 o
  -1  20   2        8.62       11.03      1.61 o
   0  20   2       10.49       18.18      1.98 o
   1  20   2      411.71      390.48      7.01 o
   2  20   2     1397.28     1363.50     15.49 o
   3  20   2      440.97      410.40      9.04 o
   4  20   2       53.38       46.22      2.52 o
   5  20   2        9.19       10.70      1.53 o
   6  20   2      307.52      307.33      6.23 o
   7  20   2      342.54      378.53      5.10 o
  -8  21   2      240.34      253.23      6.70 o
  -7  21   2      167.56      188.90      4.65 o
  -6  21   2       11.82       15.16      1.69 o
  -5  21   2       16.42       18.67      2.30 o
  -4  21   2       94.61      101.91      4.88 o
  -3  21   2      581.30      606.88      9.40 o
  -2  21   2       54.27       54.17      2.56 o
  -1  21   2        0.55        1.42      1.25 o
   0  21   2      150.40      152.51      6.31 o
   1  21   2      561.82      576.05     10.20 o
   2  21   2      152.74      147.92      5.63 o
   3  21   2      144.07      134.15      5.22 o
   4  21   2      124.61      121.26      4.75 o
   5  21   2       41.79       46.21      2.84 o
   6  21   2        0.04        0.70      0.85 o
  -7  22   2       44.57       44.78      2.04 o
  -6  22   2      370.40      393.52      7.02 o
  -5  22   2      247.70      243.83      6.81 o
  -4  22   2       41.62       42.24      3.07 o
  -3  22   2        4.63        4.99      1.11 o
  -2  22   2      489.98      494.51      9.42 o
  -1  22   2     1155.20     1176.23     15.83 o
   0  22   2      181.28      179.93      7.76 o
   1  22   2        1.66        3.44      1.88 o
   2  22   2      153.87      156.52      5.49 o
   3  22   2      286.26      288.22      6.31 o
   4  22   2       58.03       56.09      2.31 o
   5  22   2       25.50       30.49      1.83 o
   6  22   2        0.45        1.50      1.53 o
  -6  23   2       53.80       61.21      2.72 o
  -5  23   2       42.07       41.65      2.57 o
  -4  23   2      274.35      267.01      6.77 o
  -3  23   2      821.38      889.29     10.45 o
  -2  23   2       29.24       39.04      2.94 o
  -1  23   2      105.52      109.47      4.13 o
   0  23   2        0.80        1.79      1.57 o
   1  23   2      143.82      157.22      7.04 o
   2  23   2       47.44       56.00      3.10 o
   3  23   2       24.97       27.08      2.58 o
   4  23   2       20.86       22.27      2.20 o
   5  23   2        6.91        9.21      1.43 o
  -5  24   2       73.34       71.89      4.99 o
  -4  24   2        0.81        1.43      0.99 o
  -3  24   2        6.40        6.78      1.66 o
  -2  24   2       10.67        9.30      1.47 o
  -1  24   2      130.07      140.68      6.30 o
   0  24   2       13.98       14.85      3.48 o
   1  24   2      177.41      192.75      7.10 o
   2  24   2      137.14      145.16      5.86 o
   3  24   2        0.44        1.33      1.18 o
  -2  25   2       23.85       26.73      3.37 o
  -1  25   2      127.40      133.74      7.45 o
   0  25   2       67.75       77.23      4.03 o
   1  25   2       41.40       39.35      4.19 o
   2  25   2        8.88       10.55      2.44 o
 -13   1   3        0.01        0.01      0.67 o
 -12   1   3        0.97        1.11      0.85 o
 -11   1   3      645.88      612.59      8.00 o
 -10   1   3      208.62      204.84      3.42 o
  -9   1   3      578.11      584.28      6.68 o
  -8   1   3        3.62        5.07      0.72 o
  -7   1   3      814.93      825.10      8.55 o
  -6   1   3      150.27      127.04      2.02 o
  -5   1   3        5.50        9.74      0.58 o
  -4   1   3      748.52      867.23      4.14 o
  -3   1   3      226.80      216.52      1.60 o
  -2   1   3     2237.93     2217.13      9.18 o
  -1   1   3      962.55      959.31      5.37 o
   0   1   3      952.34     1065.50      7.98 o
   1   1   3     1512.21     1573.30     10.32 o
   2   1   3     3967.42     3860.70     15.12 o
   3   1   3     9431.68     9548.09     53.44 o
   4   1   3     1031.54     1097.57      8.41 o
   5   1   3      314.55      362.62      4.55 o
   6   1   3      143.07      153.03      3.40 o
   7   1   3      194.66      196.89      4.02 o
   8   1   3      693.10      672.94      8.90 o
   9   1   3      163.99      147.73      4.42 o
  10   1   3        6.92        7.82      1.15 o
  11   1   3        5.04        3.10      0.83 o
 -13   2   3      142.51      156.23      4.62 o
 -12   2   3      218.05      206.95      4.37 o
 -11   2   3      161.89      154.70      3.87 o
 -10   2   3      239.95      226.54      3.90 o
  -9   2   3      175.99      151.83      3.14 o
  -8   2   3     3531.00     3473.74     21.05 o
  -7   2   3     4188.72     4290.72     27.79 o
  -6   2   3      731.82      752.15      8.60 o
  -5   2   3     1101.02     1130.77      7.40 o
  -4   2   3     1468.97     1583.77      6.52 o
  -3   2   3      318.62      377.81      2.23 o
  -2   2   3      461.27      501.06      3.15 o
  -1   2   3      530.42      545.44      3.55 o
   0   2   3     1049.25     1097.74      6.36 o
   1   2   3      246.04      228.00      2.10 o
   2   2   3      558.77      558.55      3.91 o
   3   2   3     5461.77     5790.87     28.81 o
   4   2   3       30.04       25.36      0.94 o
   5   2   3       45.00       48.28      1.67 o
   6   2   3      566.84      564.83      6.51 o
   7   2   3      416.60      429.18      5.76 o
   8   2   3      416.42      414.13      5.37 o
   9   2   3        1.86        3.33      1.30 o
  10   2   3        0.30        1.25      1.01 o
  11   2   3       82.10       85.13      2.52 o
 -13   3   3       83.01       90.70      2.61 o
 -12   3   3        0.11        1.37      0.92 o
 -11   3   3      589.64      571.56      9.58 o
 -10   3   3      718.17      688.65      6.82 o
  -9   3   3       95.36       96.94      2.51 o
  -8   3   3      307.58      280.61      3.98 o
  -7   3   3      489.05      519.50      4.74 o
  -6   3   3      373.97      388.85      3.93 o
  -5   3   3       23.45       36.80      1.79 o
  -4   3   3     2180.06     2365.08      9.86 o
  -3   3   3     1420.72     1645.48      6.16 o
  -2   3   3      182.77      138.95      1.26 o
  -1   3   3      194.98      262.63      2.06 o
   0   3   3       18.49       35.39      0.75 o
   1   3   3      897.26      894.78      4.92 o
   2   3   3     1321.55     1343.17      6.47 o
   3   3   3     1191.45     1290.96      7.42 o
   4   3   3     2105.13     2162.67     12.01 o
   5   3   3     1000.52     1170.68      9.65 o
   6   3   3        0.16        0.09      0.86 o
   7   3   3      113.36      117.26      3.14 o
   8   3   3       86.98       75.68      2.39 o
   9   3   3        4.44        6.95      1.49 o
  10   3   3        4.94        7.91      1.07 o
  11   3   3       48.48       39.87      1.95 o
 -13   4   3      838.50      852.29      8.78 o
 -12   4   3      561.34      557.74      7.84 o
 -11   4   3       19.53       21.64      1.81 o
 -10   4   3        0.11        2.44      0.71 o
  -9   4   3       68.47       64.70      1.93 o
  -8   4   3      607.51      612.07      6.39 o
  -7   4   3       47.07       65.84      1.79 o
  -6   4   3      189.55      188.62      2.87 o
  -5   4   3      396.77      435.83      4.21 o
  -4   4   3     3237.72     3474.52     13.45 o
  -3   4   3      118.50      155.84      1.58 o
  -2   4   3       16.82       31.34      0.60 o
  -1   4   3       40.21       46.45      1.38 o
   0   4   3      371.01      351.45      2.43 o
   1   4   3      268.09      284.88      2.63 o
   2   4   3      193.42      217.58      2.15 o
   3   4   3     3326.51     3654.69     14.26 o
   4   4   3      927.00      958.22      6.18 o
   5   4   3      323.38      327.63      4.21 o
   6   4   3       31.45       33.66      1.76 o
   7   4   3      865.04      906.02      9.52 o
   8   4   3      235.97      223.11      4.03 o
   9   4   3       14.30       16.53      2.11 o
  10   4   3       31.14       20.88      1.45 o
  11   4   3      247.65      256.54      4.59 o
 -13   5   3        6.15        7.66      1.00 o
 -12   5   3        7.49        9.34      1.41 o
 -11   5   3        6.84        4.48      1.30 o
 -10   5   3        0.03        2.13      0.94 o
  -9   5   3      205.54      190.41      2.90 o
  -8   5   3     1591.73     1595.48     19.61 o
  -7   5   3     2567.04     2499.21     32.89 o
  -6   5   3     2482.97     2551.54     22.22 o
  -5   5   3      415.41      445.15      4.00 o
  -4   5   3     2008.00     2231.61     11.05 o
  -3   5   3     7909.20     7846.92     44.49 o
  -2   5   3     2351.76     2303.68     11.37 o
  -1   5   3     2089.65     2106.29      8.14 o
   0   5   3     2743.33     2913.47     18.10 o
   1   5   3       82.71      138.39      2.21 o
   2   5   3     2714.27     2738.12     11.40 o
   3   5   3     2455.94     2396.35     11.67 o
   4   5   3      459.90      447.61      4.51 o
   5   5   3      551.36      593.53      5.90 o
   6   5   3     1725.05     1760.38     14.93 o
   7   5   3       72.68       72.80      2.72 o
   8   5   3      346.17      350.41      5.11 o
   9   5   3        9.59        6.01      1.19 o
  10   5   3        4.15        5.40      1.09 o
  11   5   3        5.13        3.82      0.95 o
 -13   6   3      394.60      403.22      5.89 o
 -12   6   3       98.06      100.70      3.90 o
 -11   6   3      614.16      595.97      9.61 o
 -10   6   3      134.18      130.83      3.38 o
  -9   6   3      138.10      124.27      2.65 o
  -8   6   3      288.01      259.77      4.06 o
  -7   6   3      185.82      160.07      2.88 o
  -6   6   3      517.80      524.60      5.33 o
  -5   6   3      128.91      111.33      1.90 o
  -4   6   3     1397.67     1491.36     11.33 o
  -3   6   3      373.46      374.05      3.01 o
  -2   6   3       46.17       52.05      1.05 o
  -1   6   3     2698.40     2835.35     13.70 o
   0   6   3      596.74      576.38      3.39 o
   1   6   3      407.31      458.61      2.92 o
   2   6   3      254.84      287.60      2.48 o
   3   6   3      143.16      144.01      2.17 o
   4   6   3      411.23      424.51      4.33 o
   5   6   3       41.40       38.21      1.39 o
   6   6   3      482.23      447.60      5.48 o
   7   6   3        2.00        5.49      0.84 o
   8   6   3      273.80      258.24      4.34 o
   9   6   3       20.21       24.11      1.73 o
  10   6   3      150.46      145.53      4.30 o
  11   6   3      329.14      355.63      5.13 o
 -13   7   3       18.76       17.21      1.32 o
 -12   7   3       52.41       43.00      2.61 o
 -11   7   3      337.70      328.93      7.83 o
 -10   7   3      197.75      185.24      3.84 o
  -9   7   3        5.56        3.22      0.72 o
  -8   7   3       10.64        8.23      0.95 o
  -7   7   3        1.08        2.08      0.65 o
  -6   7   3        2.53        2.53      0.60 o
  -5   7   3      130.69      160.25      2.52 o
  -4   7   3      269.00      279.78      3.10 o
  -3   7   3     3246.72     3541.09     21.14 o
  -2   7   3     1230.44     1295.54      8.55 o
  -1   7   3      480.38      605.48      3.93 o
   0   7   3      380.02      388.69      3.34 o
   1   7   3      590.12      732.93      5.02 o
   2   7   3      630.46      630.99      4.26 o
   3   7   3      517.34      561.46      4.64 o
   4   7   3      188.46      198.78      2.93 o
   5   7   3       98.50      103.38      2.24 o
   6   7   3        1.03        1.13      0.82 o
   7   7   3      294.41      280.49      3.79 o
   8   7   3       61.61       56.81      2.07 o
   9   7   3       13.65       16.72      1.49 o
  10   7   3       23.81       26.36      2.09 o
  11   7   3       42.93       38.51      1.64 o
 -13   8   3      644.93      694.33      9.98 o
 -12   8   3     1315.02     1387.56     15.93 o
 -11   8   3      213.50      224.98      6.29 o
 -10   8   3       39.22       40.66      3.00 o
  -9   8   3       26.88       26.89      1.44 o
  -8   8   3      878.07      833.15      9.92 o
  -7   8   3     1074.33     1010.68     12.35 o
  -6   8   3      446.07      422.97      6.30 o
  -5   8   3        5.19        7.72      0.76 o
  -4   8   3      148.71      142.26      2.96 o
  -3   8   3      467.49      449.40      3.86 o
  -2   8   3     3352.58     3696.02     19.32 o
  -1   8   3      193.04      220.60      2.43 o
   0   8   3     1448.73     1471.16      8.14 o
   1   8   3      156.78      154.36      1.77 o
   2   8   3     2271.24     2352.84     17.54 o
   3   8   3      578.57      602.68      4.96 o
   4   8   3        6.41       12.08      0.85 o
   5   8   3     1164.82     1123.20      8.81 o
   6   8   3        2.16        3.33      0.91 o
   7   8   3     2767.23     2721.67     14.53 o
   8   8   3      578.90      557.59      7.66 o
   9   8   3      530.83      533.33      7.47 o
  10   8   3       94.67       80.52      2.76 o
  11   8   3       73.93       83.50      2.74 o
 -12   9   3      142.21      150.15      3.89 o
 -11   9   3       36.13       33.61      2.47 o
 -10   9   3       59.29       63.86      3.62 o
  -9   9   3        8.18       13.23      1.07 o
  -8   9   3       90.02       91.17      2.01 o
  -7   9   3      883.23      857.46      8.64 o
  -6   9   3      697.52      713.56      7.56 o
  -5   9   3       29.15       28.10      1.15 o
  -4   9   3      202.73      201.36      4.15 o
  -3   9   3     2367.40     2371.37     12.72 o
  -2   9   3     7799.74     7626.65     43.21 o
  -1   9   3     1273.51     1200.90      7.14 o
   0   9   3       13.89       12.44      1.15 o
   1   9   3     1409.37     1525.57     10.38 o
   2   9   3     3932.03     4277.49     20.78 o
   3   9   3     1695.91     1684.16     17.18 o
   4   9   3      332.88      285.31      3.70 o
   5   9   3        4.98        9.11      0.98 o
   6   9   3      557.03      514.05      7.02 o
   7   9   3       12.31       14.94      1.26 o
   8   9   3        3.08        3.24      1.06 o
   9   9   3       68.90       53.53      2.27 o
  10   9   3      143.76      145.60      3.22 o
  11   9   3       94.11       97.22      5.57 o
 -12  10   3       33.35       30.79      1.76 o
 -11  10   3        5.92        5.12      1.19 o
 -10  10   3       81.53       70.00      3.34 o
  -9  10   3        7.46       13.70      1.17 o
  -8  10   3        4.10        1.18      0.70 o
  -7  10   3       29.03       26.02      1.44 o
  -6  10   3      309.20      311.39      4.40 o
  -5  10   3      752.20      741.67      6.22 o
  -4  10   3        1.33        3.97      0.78 o
  -3  10   3        0.04        2.28      0.67 o
  -2  10   3      137.87      124.59      2.43 o
  -1  10   3       32.02       39.58      1.27 o
   0  10   3      789.32      816.85      6.03 o
   1  10   3      698.20      719.80      4.87 o
   2  10   3        0.95        5.24      1.14 o
   3  10   3       29.45       34.93      2.83 o
   4  10   3      103.70       83.55      2.03 o
   5  10   3      100.27       97.20      2.51 o
   6  10   3       18.84       21.74      1.39 o
   7  10   3      199.70      196.16      4.08 o
   8  10   3        0.16        1.95      1.30 o
   9  10   3        6.55        5.54      1.07 o
  10  10   3        1.14        1.27      0.88 o
 -12  11   3       82.26       86.62      3.02 o
 -11  11   3       69.98       78.92      3.54 o
 -10  11   3      127.43      117.28      3.85 o
  -9  11   3      164.84      143.08      4.09 o
  -8  11   3      103.25      100.65      2.51 o
  -7  11   3      366.70      373.75      5.78 o
  -6  11   3      565.90      577.67      6.27 o
  -5  11   3       16.32       16.09      1.07 o
  -4  11   3      295.13      283.17      4.40 o
  -3  11   3     1605.46     1627.95     13.67 o
  -2  11   3     4096.92     3988.48     27.30 o
  -1  11   3      703.12      691.41      5.91 o
   0  11   3      621.34      605.69      5.13 o
   1  11   3      378.66      323.91      3.16 o
   2  11   3     1166.13     1041.74      8.61 o
   3  11   3      915.75      862.08      7.75 o
   4  11   3      699.63      684.16      9.65 o
   5  11   3      842.43      844.21      9.16 o
   6  11   3      152.26      134.98      2.79 o
   7  11   3      274.06      258.40      4.94 o
   8  11   3      199.49      193.04      5.34 o
   9  11   3        3.23        6.68      1.23 o
  10  11   3       21.36       24.81      1.35 o
 -12  12   3      714.79      720.47     52.08 o
 -11  12   3      267.48      283.91      5.57 o
 -10  12   3       59.32       52.25      2.56 o
  -9  12   3       16.73       22.07      1.88 o
  -8  12   3      669.07      592.94      6.59 o
  -7  12   3     1399.03     1318.32     11.12 o
  -6  12   3     1087.36     1005.97     10.47 o
  -5  12   3      115.95      106.79      2.50 o
  -4  12   3     1272.16     1175.32     15.62 o
  -3  12   3      527.47      519.36      5.23 o
  -2  12   3      147.28      146.59      2.79 o
  -1  12   3       68.66       68.57      1.76 o
   0  12   3       24.26       35.39      1.46 o
   1  12   3      278.48      297.15      3.43 o
   2  12   3       53.31       44.04      1.34 o
   3  12   3       10.73       16.27      1.10 o
   4  12   3        6.56       11.51      1.01 o
   5  12   3      270.41      250.11      3.84 o
   6  12   3     1550.34     1495.49     12.66 o
   7  12   3      794.13      798.69     12.77 o
   8  12   3      129.91      134.14      4.40 o
   9  12   3       94.03       97.90      3.85 o
  10  12   3       11.70       12.83      1.34 o
 -11  13   3       40.47       40.62      2.29 o
 -10  13   3        9.28       11.93      1.46 o
  -9  13   3       82.34       81.10      3.28 o
  -8  13   3      340.08      285.16      4.59 o
  -7  13   3       67.11       48.10      1.62 o
  -6  13   3      756.16      753.35      8.66 o
  -5  13   3      218.42      209.93      3.98 o
  -4  13   3      392.30      346.92      5.06 o
  -3  13   3      435.01      420.77      4.84 o
  -2  13   3        2.34        4.91      0.76 o
  -1  13   3      143.69      134.48      2.75 o
   0  13   3      109.63      100.71      2.48 o
   1  13   3      165.24      148.40      2.47 o
   2  13   3      454.76      453.39      4.68 o
   3  13   3       62.62       66.26      2.22 o
   4  13   3      638.24      639.03      8.42 o
   5  13   3       42.55       45.80      1.94 o
   6  13   3       88.54       75.63      2.93 o
   7  13   3      751.74      764.39     11.47 o
   8  13   3       36.77       37.13      2.40 o
   9  13   3       16.11       15.56      1.61 o
 -11  14   3       18.09       14.06      1.37 o
 -10  14   3        1.30        1.70      1.27 o
  -9  14   3       88.42       87.04      3.30 o
  -8  14   3      386.41      360.49      6.10 o
  -7  14   3      445.06      407.96      5.90 o
  -6  14   3        0.04        1.12      0.78 o
  -5  14   3      478.31      464.43      5.86 o
  -4  14   3      573.04      528.45      6.96 o
  -3  14   3     1797.55     1804.05     12.32 o
  -2  14   3       57.60       54.81      1.89 o
  -1  14   3      297.72      262.23      4.46 o
   0  14   3      437.63      432.46      6.44 o
   1  14   3      310.85      309.63      4.19 o
   2  14   3      161.46      158.99      2.97 o
   3  14   3      444.09      408.74      7.18 o
   4  14   3      355.39      322.73      4.62 o
   5  14   3      111.83      114.43      3.52 o
   6  14   3       49.83       50.78      2.82 o
   7  14   3      471.38      465.70      9.15 o
   8  14   3        7.03       10.59      1.47 o
   9  14   3        0.65        1.51      0.99 o
 -11  15   3        8.55        4.17      1.32 o
 -10  15   3       31.40       35.41      2.45 o
  -9  15   3       31.07       39.26      1.86 o
  -8  15   3      618.85      585.69      7.78 o
  -7  15   3      397.59      383.38      6.37 o
  -6  15   3      360.24      349.10      4.78 o
  -5  15   3      663.23      607.53      5.01 o
  -4  15   3     1483.34     1423.16     16.91 o
  -3  15   3     2367.83     2279.45     18.91 o
  -2  15   3     1174.02     1115.16     16.09 o
  -1  15   3     1453.72     1403.71     20.52 o
   0  15   3      155.77      169.98      4.32 o
   1  15   3      143.11      135.03      3.06 o
   2  15   3      686.03      612.68     11.09 o
   3  15   3     1651.34     1583.68     22.50 o
   4  15   3       78.15       66.17      2.74 o
   5  15   3        0.15        1.65      1.01 o
   6  15   3      162.54      169.36      4.92 o
   7  15   3      677.15      689.14     10.63 o
   8  15   3        1.33        0.73      1.51 o
   9  15   3       24.28       21.96      2.80 o
 -10  16   3       53.24       54.22      2.53 o
  -9  16   3       51.48       53.43      2.13 o
  -8  16   3        0.66        2.29      0.98 o
  -7  16   3      155.11      160.33      4.03 o
  -6  16   3      254.40      240.33      4.74 o
  -5  16   3      128.92      116.89      2.42 o
  -4  16   3        1.51        3.64      0.64 o
  -3  16   3      157.50      148.19      2.64 o
  -2  16   3      408.59      362.77      5.22 o
  -1  16   3      124.19      126.07      4.75 o
   0  16   3      155.05      145.53      3.44 o
   1  16   3      613.96      565.32      7.24 o
   2  16   3        8.88       11.60      0.87 o
   3  16   3       73.33       58.09      1.98 o
   4  16   3        0.11        0.52      1.08 o
   5  16   3      781.08      743.41      9.91 o
   6  16   3       53.41       57.81      2.87 o
   7  16   3      219.71      234.47      5.22 o
   8  16   3      251.16      263.93      6.73 o
 -10  17   3       88.17       93.72      4.20 o
  -9  17   3       97.60       92.90      2.60 o
  -8  17   3        0.03        0.25      0.96 o
  -7  17   3      419.21      420.75      6.44 o
  -6  17   3      469.47      474.78      6.63 o
  -5  17   3      431.04      415.09      5.53 o
  -4  17   3       33.40       39.98      1.68 o
  -3  17   3       23.82       21.97      1.23 o
  -2  17   3       21.09       22.62      1.02 o
  -1  17   3        8.49        8.22      1.02 o
   0  17   3       21.71       21.71      1.17 o
   1  17   3      669.51      645.22      8.38 o
   2  17   3      283.98      278.09      5.76 o
   3  17   3       17.99       14.66      1.39 o
   4  17   3       37.44       36.84      2.68 o
   5  17   3      173.35      154.20      4.25 o
   6  17   3      188.51      198.58      5.00 o
   7  17   3        5.91        7.48      1.22 o
   8  17   3       37.16       38.67      2.47 o
  -9  18   3      216.62      209.31      4.20 o
  -8  18   3      717.06      792.71      8.56 o
  -7  18   3      262.98      277.21      5.90 o
  -6  18   3      236.46      233.76      5.99 o
  -5  18   3      119.65      106.89      3.76 o
  -4  18   3       30.05       29.96      1.66 o
  -3  18   3      151.86      163.79      3.76 o
  -2  18   3      548.94      558.49      5.73 o
  -1  18   3       42.11       49.80      1.85 o
   0  18   3       40.29       39.54      2.19 o
   1  18   3       10.39        7.60      1.09 o
   2  18   3       73.18       77.92      2.89 o
   3  18   3      429.48      415.70      7.86 o
   4  18   3      355.93      331.17      7.47 o
   5  18   3       28.11       28.52      2.17 o
   6  18   3       26.15       25.67      1.70 o
   7  18   3       57.81       69.17      2.48 o
  -9  19   3      119.02      137.72      3.99 o
  -8  19   3      629.41      699.90      9.11 o
  -7  19   3      805.88      865.76     11.05 o
  -6  19   3      557.60      568.86     10.38 o
  -5  19   3        2.99        0.67      1.23 o
  -4  19   3      117.06      121.14      4.34 o
  -3  19   3       22.82       19.34      1.94 o
  -2  19   3      136.96      129.16      4.00 o
  -1  19   3     1016.11     1036.39     13.50 o
   0  19   3      371.34      335.38      7.40 o
   1  19   3        1.22        5.92      2.71 o
   2  19   3      299.47      286.93      6.43 o
   3  19   3      614.21      590.72     13.44 o
   4  19   3      236.97      221.95      9.27 o
   5  19   3        0.44        0.78      1.12 o
   6  19   3        4.85        8.29      0.97 o
   7  19   3       85.83       84.39      2.45 o
  -8  20   3      165.22      162.25      3.99 o
  -7  20   3       99.07      101.44      3.32 o
  -6  20   3      359.66      379.80      7.92 o
  -5  20   3      318.05      317.48      7.55 o
  -4  20   3     1038.55     1061.49     13.59 o
  -3  20   3        3.51        1.69      1.16 o
  -2  20   3      156.37      153.28      3.99 o
  -1  20   3      180.03      165.23      5.04 o
   0  20   3        2.99        1.63      1.67 o
   1  20   3      166.05      170.46      4.91 o
   2  20   3       77.19       71.56      3.47 o
   3  20   3       40.69       41.49      2.70 o
   4  20   3      125.62      123.23      4.23 o
   5  20   3      223.44      206.71      5.05 o
   6  20   3       82.58       87.09      2.61 o
  -7  21   3       54.69       51.69      2.40 o
  -6  21   3      147.09      149.52      5.20 o
  -5  21   3       31.75       33.57      2.81 o
  -4  21   3       40.61       42.12      2.81 o
  -3  21   3      191.98      194.55      5.24 o
  -2  21   3      536.44      550.56      7.58 o
  -1  21   3      262.00      268.56      6.48 o
   0  21   3       33.14       32.86      2.66 o
   1  21   3     1023.55     1014.78     12.35 o
   2  21   3      274.68      310.20      7.90 o
   3  21   3      634.46      644.82     13.48 o
   4  21   3      242.57      243.97      6.32 o
   5  21   3        3.29        3.16      1.24 o
   6  21   3       18.53       20.90      2.35 o
  -7  22   3      346.75      375.07     10.32 o
  -6  22   3      149.20      148.06      4.08 o
  -5  22   3        6.95        7.21      1.51 o
  -4  22   3        0.04        2.36      1.16 o
  -3  22   3      322.01      338.36      7.28 o
  -2  22   3      187.44      181.76      4.69 o
  -1  22   3      327.00      325.50     12.47 o
   0  22   3      145.84      161.35      7.21 o
   1  22   3      172.48      181.46      6.00 o
   2  22   3      125.11      132.20      4.76 o
   3  22   3       82.49       85.19      3.74 o
   4  22   3       40.59       44.77      2.54 o
   5  22   3       62.60       70.35      4.15 o
  -5  23   3      175.47      174.05      4.32 o
  -4  23   3      136.95      154.95      4.87 o
  -3  23   3       72.37       87.36      3.26 o
  -2  23   3        1.41        4.23      1.26 o
  -1  23   3        0.25        1.75      1.52 o
   0  23   3       39.35       38.69      3.17 o
   1  23   3      338.58      317.96     13.54 o
   2  23   3      679.73      707.96     12.46 o
   3  23   3      297.99      315.87      8.87 o
   4  23   3      122.39      122.93      5.42 o
  -4  24   3      138.42      144.04      7.17 o
  -3  24   3       22.70       25.38      3.30 o
  -2  24   3       82.12       90.23      2.99 o
  -1  24   3      469.02      493.93     10.81 o
   0  24   3      168.21      182.24      9.59 o
   1  24   3      167.45      182.05      8.87 o
   2  24   3       25.18       19.18      3.07 o
 -13   0   4       10.12       12.85      1.32 o
 -12   0   4      802.99      775.63     14.30 o
 -11   0   4     1975.00     1947.77     28.63 o
 -10   0   4        5.66       12.41      2.28 o
  -9   0   4     2654.27     2694.18     27.41 o
  -8   0   4      668.96      650.80      8.42 o
  -7   0   4     6939.81     6836.20     76.87 o
  -6   0   4     5051.38     5022.88     32.66 o
  -5   0   4       43.31       28.23      1.24 o
  -4   0   4      511.82      625.85      6.37 o
  -3   0   4       79.56       99.30      1.88 o
  -2   0   4     4370.19     4616.66     23.35 o
  -1   0   4     7370.30     7618.61     62.72 o
   0   0   4        8.83       12.06      0.69 o
   1   0   4      108.87      122.77      2.22 o
   2   0   4      555.36      669.32      8.24 o
   3   0   4      568.60      555.83      6.89 o
   4   0   4      267.63      228.66      4.59 o
   5   0   4      721.83      771.08     14.48 o
   6   0   4        5.20       10.39      1.53 o
   7   0   4       29.06       34.29      1.81 o
   8   0   4       25.11       21.71      2.22 o
   9   0   4      223.53      208.81      7.10 o
  10   0   4       97.16       86.34      3.95 o
  11   0   4       63.80       49.95      2.51 o
 -13   1   4       47.20       41.76      1.65 o
 -12   1   4        1.43        2.14      0.89 o
 -11   1   4      248.36      232.41      4.50 o
 -10   1   4       25.35       26.08      1.38 o
  -9   1   4      451.38      426.06      4.12 o
  -8   1   4     1234.99     1300.71      8.71 o
  -7   1   4       19.98       22.90      2.31 o
  -6   1   4      253.74      243.84      3.27 o
  -5   1   4       35.13       33.51      1.12 o
  -4   1   4      639.11      744.12      4.37 o
  -3   1   4     1164.15     1259.65      5.97 o
  -2   1   4     1046.25     1142.14      5.44 o
  -1   1   4      174.88      157.82      1.65 o
   0   1   4      175.27      212.90      1.98 o
   1   1   4       33.91       63.86      1.14 o
   2   1   4     2843.85     3021.05     17.26 o
   3   1   4     4698.73     4868.47     21.92 o
   4   1   4      859.58      794.85      6.98 o
   5   1   4      148.02      138.71      2.76 o
   6   1   4       23.98       29.59      1.53 o
   7   1   4        1.75        4.17      1.05 o
   8   1   4       45.24       42.93      2.04 o
   9   1   4       50.05       47.75      2.28 o
  10   1   4       61.81       63.41      2.17 o
  11   1   4        0.02        1.08      0.75 o
 -13   2   4      102.43      103.66      2.53 o
 -12   2   4       34.18       41.43      2.04 o
 -11   2   4      753.95      751.01     10.33 o
 -10   2   4      274.13      270.24      4.75 o
  -9   2   4        0.75        3.64      0.73 o
  -8   2   4        5.45        7.92      0.79 o
  -7   2   4        9.71       11.28      0.85 o
  -6   2   4      212.27      236.28      3.39 o
  -5   2   4      659.56      699.72      4.71 o
  -4   2   4     1578.00     1762.83      8.02 o
  -3   2   4      123.90      150.91      1.71 o
  -2   2   4      534.74      525.81      3.24 o
  -1   2   4       52.99       49.34      1.00 o
   0   2   4       24.96       21.90      0.78 o
   1   2   4     2395.41     2606.76     10.54 o
   2   2   4      119.65      134.61      1.80 o
   3   2   4      416.06      417.62      4.34 o
   4   2   4       11.84       11.21      0.96 o
   5   2   4       15.19       18.54      1.35 o
   6   2   4      477.90      488.58      6.34 o
   7   2   4       41.22       47.79      1.51 o
   8   2   4      149.36      130.41      3.62 o
   9   2   4       16.83       18.17      1.53 o
  10   2   4        8.17        3.13      0.89 o
  11   2   4       31.06       32.02      1.45 o
 -13   3   4        0.50        1.73      0.81 o
 -12   3   4      101.72      110.23      3.14 o
 -11   3   4      575.88      542.31      8.54 o
 -10   3   4       17.65       23.89      1.57 o
  -9   3   4      169.80      160.84      2.70 o
  -8   3   4      309.76      313.58      4.04 o
  -7   3   4     1607.39     1612.74     16.80 o
  -6   3   4      867.75      882.77      8.25 o
  -5   3   4     2026.58     2147.84     12.28 o
  -4   3   4       28.36       25.33      2.26 o
  -3   3   4      167.74      145.30      1.66 o
  -2   3   4     2819.62     2903.87     13.29 o
  -1   3   4     2996.56     3023.05     14.18 o
   0   3   4     1402.52     1349.28      9.31 o
   1   3   4      387.57      402.11      3.20 o
   2   3   4     1294.27     1349.52      7.09 o
   3   3   4     1053.47      975.41      7.49 o
   4   3   4     1270.48     1235.23      9.61 o
   5   3   4      216.59      219.53      4.27 o
   6   3   4      176.35      183.67      4.03 o
   7   3   4      625.71      624.59      5.84 o
   8   3   4     1035.72      996.18     10.64 o
   9   3   4      163.22      171.33      4.07 o
  10   3   4       45.78       48.64      2.01 o
  11   3   4        5.85        5.96      0.85 o
 -13   4   4      204.55      210.22      3.93 o
 -12   4   4      360.23      359.18      5.70 o
 -11   4   4     1024.31     1049.34     15.83 o
 -10   4   4      425.00      395.60      6.06 o
  -9   4   4      102.10      106.61      2.19 o
  -8   4   4      239.86      213.20      3.44 o
  -7   4   4     1638.69     1550.93     22.62 o
  -6   4   4     2732.91     2667.54     22.69 o
  -5   4   4     1969.65     2011.70     11.15 o
  -4   4   4      123.11      164.06      2.11 o
  -3   4   4     2096.25     2420.08     11.11 o
  -2   4   4     3827.23     3868.76     14.78 o
  -1   4   4      200.07      177.29      2.43 o
   0   4   4      170.68      209.10      2.12 o
   1   4   4       30.05       38.72      1.63 o
   2   4   4      304.59      325.53      3.08 o
   3   4   4        3.49        4.27      0.67 o
   4   4   4      176.16      191.82      3.32 o
   5   4   4        4.95        7.32      1.20 o
   6   4   4      979.11      953.09      9.90 o
   7   4   4        4.24        4.91      0.75 o
   8   4   4       99.22       95.80      3.36 o
   9   4   4       35.04       32.76      1.90 o
  10   4   4        7.25        7.85      1.17 o
  11   4   4       45.38       40.21      1.86 o
 -13   5   4      369.48      385.01      5.78 o
 -12   5   4        4.22        3.86      1.26 o
 -11   5   4       12.31        8.07      1.52 o
 -10   5   4      290.73      282.48      5.07 o
  -9   5   4      166.27      177.05      2.69 o
  -8   5   4        0.45        0.81      0.67 o
  -7   5   4      348.37      357.34      4.82 o
  -6   5   4       28.22       30.43      1.93 o
  -5   5   4     1161.60     1312.00     10.65 o
  -4   5   4      346.53      324.65      3.00 o
  -3   5   4       58.75       58.59      1.24 o
  -2   5   4        9.68       22.43      1.13 o
  -1   5   4        0.49        2.88      0.45 o
   0   5   4      173.01      186.41      2.05 o
   1   5   4      279.96      316.86      3.12 o
   2   5   4       45.22       56.53      1.43 o
   3   5   4      467.11      518.09      4.69 o
   4   5   4        2.30        2.73      0.85 o
   5   5   4      229.98      235.71      4.67 o
   6   5   4      342.02      325.23      4.75 o
   7   5   4      151.25      137.29      3.05 o
   8   5   4       56.20       51.57      2.53 o
   9   5   4       36.61       35.93      2.07 o
  10   5   4       60.24       58.04      2.51 o
 -13   6   4       28.10       27.64      1.42 o
 -12   6   4      397.15      395.38      7.80 o
 -11   6   4      507.28      498.26     11.41 o
 -10   6   4      830.16      809.20     13.62 o
  -9   6   4      203.40      181.68      3.06 o
  -8   6   4      240.60      229.96      3.92 o
  -7   6   4     1216.74     1164.13     14.16 o
  -6   6   4      605.60      583.83      7.92 o
  -5   6   4      308.76      277.23      3.49 o
  -4   6   4      367.53      401.71      3.63 o
  -3   6   4     4123.46     4429.34     18.10 o
  -2   6   4     3303.81     3338.26     14.02 o
  -1   6   4      279.50      252.91      2.57 o
   0   6   4       86.85      100.46      1.60 o
   1   6   4        0.12        5.78      1.45 o
   2   6   4      119.15       91.66      1.84 o
   3   6   4      510.41      524.06      5.06 o
   4   6   4      810.75      871.69      7.80 o
   5   6   4      489.12      481.54      6.56 o
   6   6   4      651.92      658.72      6.68 o
   7   6   4       94.48       95.85      2.49 o
   8   6   4      100.40       94.00      3.49 o
   9   6   4      342.72      343.91      7.31 o
  10   6   4       32.54       29.85      1.84 o
 -13   7   4       20.72       19.57      1.16 o
 -12   7   4        1.76        2.76      1.06 o
 -11   7   4       26.09       20.94      2.55 o
 -10   7   4       59.22       58.75      3.61 o
  -9   7   4       23.08       20.21      1.30 o
  -8   7   4      146.24      132.44      2.96 o
  -7   7   4      394.73      356.46      4.42 o
  -6   7   4        5.21        2.77      0.73 o
  -5   7   4       42.40       38.42      1.69 o
  -4   7   4      234.14      243.59      4.08 o
  -3   7   4     1384.32     1373.16      8.19 o
  -2   7   4     1773.20     1900.40     11.58 o
  -1   7   4     1903.77     1804.64      9.34 o
   0   7   4      647.36      588.43      4.33 o
   1   7   4       82.79       87.41      1.74 o
   2   7   4      657.64      607.89      5.22 o
   3   7   4     2127.47     2129.68     14.38 o
   4   7   4      989.61     1041.01      9.67 o
   5   7   4     2859.98     2808.92     30.37 o
   6   7   4       23.16       20.93      1.35 o
   7   7   4      646.94      593.27      7.20 o
   8   7   4      845.20      839.73     11.92 o
   9   7   4      409.34      432.43     10.64 o
  10   7   4        9.31       12.65      1.13 o
 -12   8   4        7.25        9.37      1.20 o
 -11   8   4       33.67       32.39      2.35 o
 -10   8   4       30.98       35.17      2.40 o
  -9   8   4        6.62       11.37      1.10 o
  -8   8   4        8.21        4.97      0.68 o
  -7   8   4       92.68       63.71      2.06 o
  -6   8   4       82.84      121.49      2.82 o
  -5   8   4      187.46      178.56      3.06 o
  -4   8   4      294.01      310.80      3.77 o
  -3   8   4       70.90       73.01      1.78 o
  -2   8   4      807.04      856.17      6.24 o
  -1   8   4     1921.60     1882.90     10.68 o
   0   8   4      891.30      974.11      6.14 o
   1   8   4       12.70        7.55      0.84 o
   2   8   4       31.55       32.17      1.42 o
   3   8   4        0.07        1.81      0.79 o
   4   8   4      824.20      774.26      7.49 o
   5   8   4       22.30       27.78      1.51 o
   6   8   4      117.44      106.15      2.61 o
   7   8   4      426.51      416.13      6.17 o
   8   8   4       41.11       40.64      2.55 o
   9   8   4      184.53      152.77      3.86 o
  10   8   4       23.55       25.90      1.36 o
 -12   9   4        9.27       10.48      1.17 o
 -11   9   4      109.50      101.46      3.74 o
 -10   9   4        0.10        0.01      1.10 o
  -9   9   4       76.22       68.55      2.67 o
  -8   9   4        8.25        6.78      0.78 o
  -7   9   4      191.02      187.03      3.53 o
  -6   9   4      203.99      214.47      3.62 o
  -5   9   4      609.93      593.73      6.91 o
  -4   9   4        4.36        5.50      0.94 o
  -3   9   4      378.49      351.52      4.07 o
  -2   9   4      116.69      116.51      2.10 o
  -1   9   4     3967.88     3951.58     17.99 o
   0   9   4      896.08      842.17      6.40 o
   1   9   4       22.74       17.88      0.87 o
   2   9   4      357.38      319.13      4.60 o
   3   9   4       60.22       49.68      1.94 o
   4   9   4      445.65      392.60      5.01 o
   5   9   4        1.96        4.70      0.91 o
   6   9   4        0.50        2.89      1.15 o
   7   9   4      387.72      366.18      7.77 o
   8   9   4       38.68       47.65      2.44 o
   9   9   4      171.81      182.15      3.99 o
  10   9   4      108.61      125.46      3.32 o
 -12  10   4     1009.63     1052.85     10.85 o
 -11  10   4     1493.20     1577.72     16.39 o
 -10  10   4      283.33      318.85      6.28 o
  -9  10   4       37.43       23.25      1.86 o
  -8  10   4     1005.30      936.03      8.67 o
  -7  10   4      499.50      484.68      5.12 o
  -6  10   4     2355.70     2305.89     17.46 o
  -5  10   4     1719.24     1724.18     14.13 o
  -4  10   4      445.46      468.56      5.48 o
  -3  10   4      153.33      165.65      3.07 o
  -2  10   4     1578.00     1405.36      8.99 o
  -1  10   4     1020.74      910.97      6.80 o
   0  10   4       26.32       37.37      1.62 o
   1  10   4        2.30        4.76      0.68 o
   2  10   4        1.60        1.13      0.66 o
   3  10   4       35.04       38.84      1.63 o
   4  10   4        0.70        2.22      0.82 o
   5  10   4        2.44        2.33      0.83 o
   6  10   4       87.69       89.46      3.35 o
   7  10   4       14.83       18.01      2.07 o
   8  10   4       86.88       79.84      4.67 o
   9  10   4      113.87      119.54      3.15 o
 -12  11   4      112.15      124.16      4.14 o
 -11  11   4        0.17       -0.48      1.28 o
 -10  11   4        8.99        8.41      1.41 o
  -9  11   4      309.54      277.96      6.72 o
  -8  11   4       10.01       10.84      1.19 o
  -7  11   4       88.94      104.72      2.16 o
  -6  11   4       99.22      103.72      2.72 o
  -5  11   4       41.00       38.87      1.68 o
  -4  11   4      149.95      136.74      2.90 o
  -3  11   4      413.30      421.65      5.40 o
  -2  11   4       52.86       51.39      1.64 o
  -1  11   4      133.01      141.46      2.65 o
   0  11   4        0.81        5.43      0.70 o
   1  11   4       77.62       78.48      1.81 o
   2  11   4      676.09      637.94      6.23 o
   3  11   4       10.62       13.77      1.07 o
   4  11   4      881.64      836.60      9.48 o
   5  11   4      355.56      339.30      5.20 o
   6  11   4      161.68      156.71      4.13 o
   7  11   4      642.93      609.24     10.06 o
   8  11   4      752.65      761.79     17.79 o
   9  11   4      230.89      245.56      5.36 o
 -12  12   4        4.18        5.11      1.39 o
 -11  12   4      174.15      171.21      6.76 o
 -10  12   4       81.50       86.00      3.37 o
  -9  12   4       92.16       77.39      3.50 o
  -8  12   4       32.04       21.43      1.62 o
  -7  12   4        5.48        4.62      1.03 o
  -6  12   4       75.42       89.63      2.08 o
  -5  12   4      732.31      708.00      8.27 o
  -4  12   4      121.96      113.29      2.61 o
  -3  12   4       94.20       96.19      2.56 o
  -2  12   4      440.50      435.54      5.40 o
  -1  12   4      924.47      886.17      7.40 o
   0  12   4       25.88       26.05      1.28 o
   1  12   4       69.59       71.94      1.90 o
   2  12   4      137.24      125.64      2.59 o
   3  12   4      260.83      261.83      4.28 o
   4  12   4      744.74      684.89      8.85 o
   5  12   4       24.15       24.82      1.52 o
   6  12   4       64.16       62.97      2.86 o
   7  12   4        0.24        2.20      1.39 o
   8  12   4      264.26      261.84      6.33 o
   9  12   4      383.45      390.25      7.55 o
 -11  13   4      223.26      229.55      6.06 o
 -10  13   4        3.05        3.79      1.26 o
  -9  13   4        7.67        8.37      1.36 o
  -8  13   4       20.78       20.64      1.64 o
  -7  13   4        9.09        6.89      1.39 o
  -6  13   4      611.30      574.66      6.06 o
  -5  13   4       63.25       65.88      1.97 o
  -4  13   4      289.24      291.04      4.95 o
  -3  13   4      821.53      784.83      7.70 o
  -2  13   4      591.85      555.62      6.30 o
  -1  13   4     2042.19     1990.47     16.77 o
   0  13   4     1349.87     1332.13     11.77 o
   1  13   4       34.63       35.50      1.45 o
   2  13   4      140.15      123.58      2.82 o
   3  13   4     1090.55      976.96     13.50 o
   4  13   4      724.38      660.11      9.17 o
   5  13   4      138.31      115.41      3.07 o
   6  13   4       11.77       11.57      1.40 o
   7  13   4      261.66      254.64      6.01 o
   8  13   4      321.25      348.70      9.25 o
   9  13   4      125.74      123.76      4.33 o
 -11  14   4      431.79      432.02      7.99 o
 -10  14   4      239.57      259.24      5.99 o
  -9  14   4        0.79        2.59      1.05 o
  -8  14   4       77.46       86.03      3.03 o
  -7  14   4      174.07      176.08      4.14 o
  -6  14   4      489.71      465.94      9.56 o
  -5  14   4      465.66      428.28      6.20 o
  -4  14   4      460.37      441.34      4.92 o
  -3  14   4     1353.23     1288.90     14.92 o
  -2  14   4     1655.95     1533.03     12.56 o
  -1  14   4      611.64      563.30      6.49 o
   0  14   4      372.29      365.22      4.70 o
   1  14   4      340.13      355.09      4.81 o
   2  14   4      159.58      170.07      2.94 o
   3  14   4       67.46       70.90      2.52 o
   4  14   4        0.59        1.20      1.02 o
   5  14   4      142.46      130.61      4.00 o
   6  14   4      101.01      100.61      3.41 o
   7  14   4      148.23      141.17      4.84 o
   8  14   4      115.62      115.56      4.39 o
 -10  15   4       79.12       78.86      3.07 o
  -9  15   4      507.75      532.08      9.55 o
  -8  15   4       59.22       62.87      2.35 o
  -7  15   4        0.80        3.84      1.63 o
  -6  15   4        4.91        4.61      1.15 o
  -5  15   4       16.40       23.38      1.38 o
  -4  15   4      225.23      208.35      3.11 o
  -3  15   4      576.09      542.94      5.15 o
  -2  15   4      956.72      947.13      9.74 o
  -1  15   4      483.12      451.60      5.23 o
   0  15   4        1.20        1.78      0.59 o
   1  15   4       10.92       14.25      0.92 o
   2  15   4       13.01       12.86      1.06 o
   3  15   4       34.44       30.70      1.95 o
   4  15   4       56.22       60.93      3.09 o
   5  15   4        0.68        0.69      1.03 o
   6  15   4       21.53       17.93      1.76 o
   7  15   4      111.64       98.91      3.19 o
   8  15   4        1.43        4.70      1.26 o
 -10  16   4      174.58      186.87      4.33 o
  -9  16   4        0.10        1.55      0.83 o
  -8  16   4      133.85      156.43      3.78 o
  -7  16   4      959.81      907.38     11.33 o
  -6  16   4      140.48      117.77      3.93 o
  -5  16   4       43.13       52.23      2.75 o
  -4  16   4       12.48       12.98      1.12 o
  -3  16   4      257.89      237.38      4.34 o
  -2  16   4      661.88      611.40      8.55 o
  -1  16   4      115.14      120.09      2.53 o
   0  16   4       21.07       32.47      1.30 o
   1  16   4      516.12      463.18      8.68 o
   2  16   4      659.12      580.52     11.95 o
   3  16   4      219.67      189.03      5.29 o
   4  16   4       53.79       51.22      3.11 o
   5  16   4       32.48       33.69      2.06 o
   6  16   4       11.87       10.94      1.36 o
   7  16   4        5.12        4.03      0.98 o
   8  16   4        0.57        0.18      1.41 o
 -10  17   4       30.53       34.11      3.51 o
  -9  17   4       38.12       38.88      1.76 o
  -8  17   4       16.25       18.62      1.60 o
  -7  17   4        0.84        1.84      1.08 o
  -6  17   4      785.41      785.71     10.44 o
  -5  17   4       68.62       68.86      3.08 o
  -4  17   4      124.59      129.55      3.34 o
  -3  17   4      191.50      181.62      3.97 o
  -2  17   4     1601.40     1519.02     15.14 o
  -1  17   4      537.54      520.30     10.48 o
   0  17   4       62.08       62.80      2.23 o
   1  17   4       32.11       27.90      1.61 o
   2  17   4      551.46      496.63      8.85 o
   3  17   4      479.39      484.23      9.39 o
   4  17   4      130.26      131.53      4.61 o
   5  17   4       26.23       27.53      1.80 o
   6  17   4        0.02       -0.02      1.00 o
   7  17   4       62.84       66.76      2.27 o
  -9  18   4       94.13       96.17      2.95 o
  -8  18   4       33.30       35.43      1.87 o
  -7  18   4        6.44       10.59      1.34 o
  -6  18   4        0.77        0.70      1.26 o
  -5  18   4       61.54       52.55      2.90 o
  -4  18   4       33.41       31.67      2.31 o
  -3  18   4        4.49        7.45      1.33 o
  -2  18   4       20.46       18.18      1.72 o
  -1  18   4      309.57      325.94      5.65 o
   0  18   4      581.63      561.51      9.37 o
   1  18   4        5.03       10.38      1.49 o
   2  18   4        7.13        6.15      2.30 o
   3  18   4        4.23        6.33      1.73 o
   4  18   4      134.76      133.37      4.07 o
   5  18   4      185.61      170.49      4.34 o
   6  18   4      149.11      163.52      3.45 o
   7  18   4      345.51      345.38     10.96 o
  -8  19   4       74.65       68.95      2.40 o
  -7  19   4        0.01        0.30      1.06 o
  -6  19   4       34.26       40.30      2.43 o
  -5  19   4      121.24      114.00      4.01 o
  -4  19   4      203.98      197.78      5.40 o
  -3  19   4        5.22        5.89      1.76 o
  -2  19   4      130.58      129.53      3.91 o
  -1  19   4        6.88        9.55      1.14 o
   0  19   4      435.98      427.37      8.58 o
   1  19   4        2.38        5.99      1.30 o
   2  19   4      327.20      305.18      8.33 o
   3  19   4      498.49      491.52     10.27 o
   4  19   4      223.34      218.54      5.46 o
   5  19   4       24.83       20.63      1.56 o
   6  19   4       64.70       68.08      2.43 o
  -8  20   4      271.87      295.47      5.21 o
  -7  20   4      813.60      882.58     10.15 o
  -6  20   4     1163.83     1267.05     13.81 o
  -5  20   4      360.21      374.10      6.98 o
  -4  20   4       70.64       73.80      3.59 o
  -3  20   4       34.12       34.65      2.37 o
  -2  20   4       73.63       73.77      2.83 o
  -1  20   4      485.80      488.70      7.63 o
   0  20   4        0.42        2.35      1.41 o
   1  20   4       93.54       97.52      3.93 o
   2  20   4       97.65       94.91      4.47 o
   3  20   4       53.42       52.12      3.33 o
   4  20   4       99.82      104.19      3.15 o
   5  20   4       70.34       63.10      2.19 o
  -7  21   4       35.58       42.63      2.04 o
  -6  21   4       18.31       24.80      1.71 o
  -5  21   4       15.74       17.42      1.62 o
  -4  21   4      199.45      203.79      5.03 o
  -3  21   4      276.98      267.89      5.92 o
  -2  21   4       38.77       44.35      2.25 o
  -1  21   4        0.52        0.03      1.30 o
   0  21   4       16.01       19.18      2.04 o
   1  21   4      118.20      108.64      7.24 o
   2  21   4       66.72       69.74      4.18 o
   3  21   4      318.84      335.03      7.34 o
   4  21   4      423.13      447.15      7.89 o
  -6  22   4       13.12       15.26      1.34 o
  -5  22   4        0.17        1.37      0.81 o
  -4  22   4       19.40       18.43      1.52 o
  -3  22   4      114.65      117.49      3.99 o
  -2  22   4       58.31       57.58      2.50 o
  -1  22   4       75.85       65.39      4.25 o
   0  22   4      288.23      262.36     10.56 o
   1  22   4       52.44       54.45      3.38 o
   2  22   4       34.16       32.47      2.76 o
   3  22   4       76.68       72.93      3.06 o
  -4  23   4       13.20       14.43      1.30 o
  -3  23   4      149.73      153.61      4.00 o
  -2  23   4      339.23      357.60      9.32 o
  -1  23   4      230.40      249.63     11.05 o
   0  23   4      530.26      550.02     16.15 o
   1  23   4      123.07      128.46      7.22 o
   2  23   4      108.70      112.79      8.59 o
 -13   1   5       22.10       22.47      1.27 o
 -12   1   5       77.25       80.22      2.63 o
 -11   1   5       53.72       51.89      2.30 o
 -10   1   5      140.91      138.59      3.59 o
  -9   1   5      470.11      448.63      4.83 o
  -8   1   5       14.89       15.26      1.13 o
  -7   1   5      343.63      316.86      4.19 o
  -6   1   5      698.21      759.57      6.84 o
  -5   1   5       84.79       81.73      1.64 o
  -4   1   5       99.50       90.86      1.80 o
  -3   1   5       56.43       70.60      1.50 o
  -2   1   5        1.15        2.11      0.46 o
  -1   1   5      559.92      559.64      4.33 o
   0   1   5       15.42       27.33      0.94 o
   1   1   5       17.86       18.93      1.22 o
   2   1   5      142.13      138.80      2.21 o
   3   1   5      717.38      700.11      6.35 o
   4   1   5      400.45      384.88      5.80 o
   5   1   5      758.76      728.93      9.74 o
   6   1   5      365.14      361.75      5.03 o
   7   1   5        3.56        4.91      1.01 o
   8   1   5      365.85      358.52      5.65 o
   9   1   5      328.11      345.73      5.40 o
  10   1   5       85.77       95.34      2.28 o
 -13   2   5       15.93       16.95      1.17 o
 -12   2   5      167.92      174.85      3.84 o
 -11   2   5      381.87      362.54      6.33 o
 -10   2   5      881.23      837.99     12.00 o
  -9   2   5     1288.69     1217.84     11.07 o
  -8   2   5       86.97       86.03      2.19 o
  -7   2   5     2871.62     2725.39     19.22 o
  -6   2   5     3027.67     2982.16     25.12 o
  -5   2   5     4513.60     4404.75     32.25 o
  -4   2   5     1171.72     1101.93      8.46 o
  -3   2   5       16.85       15.26      0.78 o
  -2   2   5       89.81       76.29      1.52 o
  -1   2   5        7.60       13.46      0.80 o
   0   2   5      930.14      900.91      5.83 o
   1   2   5     1889.19     1985.10     13.31 o
   2   2   5      480.61      500.60      4.13 o
   3   2   5      356.06      336.33      4.51 o
   4   2   5      712.14      677.93      7.89 o
   5   2   5        5.86        9.35      1.07 o
   6   2   5        0.27        0.69      0.84 o
   7   2   5        4.29        5.78      1.00 o
   8   2   5        3.37        4.65      0.97 o
   9   2   5       60.63       52.09      1.91 o
  10   2   5       31.06       33.63      1.52 o
 -13   3   5      107.51      105.69      2.81 o
 -12   3   5        8.73        8.37      1.02 o
 -11   3   5       15.08       13.64      1.47 o
 -10   3   5      357.56      341.21      5.95 o
  -9   3   5      469.52      444.54      4.84 o
  -8   3   5      224.29      211.88      3.20 o
  -7   3   5        4.55        4.77      0.84 o
  -6   3   5        1.36        3.67      0.76 o
  -5   3   5       23.30       28.95      1.14 o
  -4   3   5      156.14      158.22      2.25 o
  -3   3   5        3.69        1.70      0.50 o
  -2   3   5      120.36      172.71      2.16 o
  -1   3   5      312.79      309.50      3.05 o
   0   3   5      182.17      210.79      2.59 o
   1   3   5        7.29       12.65      0.72 o
   2   3   5      181.19      211.55      2.75 o
   3   3   5      171.20      167.09      3.29 o
   4   3   5     1633.58     1680.95     13.81 o
   5   3   5      964.16      946.13      8.04 o
   6   3   5        3.14        2.58      0.82 o
   7   3   5       11.97       15.33      1.36 o
   8   3   5       69.34       68.68      2.37 o
   9   3   5        0.75        2.62      0.83 o
  10   3   5       17.28       18.39      1.27 o
 -13   4   5       82.08       85.69      2.80 o
 -12   4   5       18.51       16.56      1.34 o
 -11   4   5       28.24       26.43      1.98 o
 -10   4   5       68.68       67.30      2.85 o
  -9   4   5        3.48        5.16      0.79 o
  -8   4   5      167.30      162.84      2.57 o
  -7   4   5       27.92       27.94      1.43 o
  -6   4   5      167.08      174.58      3.10 o
  -5   4   5     1100.86     1103.94     10.86 o
  -4   4   5       57.37       60.13      1.38 o
  -3   4   5     1242.27     1336.74      7.67 o
  -2   4   5     2866.59     2993.46     15.62 o
  -1   4   5     1760.49     1731.39      8.63 o
   0   4   5     1301.92     1313.05      7.68 o
   1   4   5      143.90      149.48      2.18 o
   2   4   5        8.77        7.48      0.68 o
   3   4   5       82.19       94.80      2.61 o
   4   4   5     1309.85     1316.76     15.22 o
   5   4   5      251.42      234.34      3.78 o
   6   4   5      285.21      282.04      4.73 o
   7   4   5       18.07       21.69      1.89 o
   8   4   5       62.84       46.34      1.93 o
   9   4   5        2.05        1.86      0.93 o
  10   4   5      162.60      164.91      3.82 o
 -13   5   5        2.21        5.45      0.90 o
 -12   5   5      534.81      530.80      9.69 o
 -11   5   5      252.95      245.45      5.09 o
 -10   5   5      311.38      302.03      5.94 o
  -9   5   5      550.95      520.32      5.63 o
  -8   5   5       22.15       25.29      1.06 o
  -7   5   5      204.53      168.93      3.33 o
  -6   5   5       49.29       56.62      1.75 o
  -5   5   5      100.15      102.31      2.09 o
  -4   5   5      257.26      284.41      4.07 o
  -3   5   5        8.11       13.39      0.70 o
  -2   5   5      436.46      394.97      3.51 o
  -1   5   5      595.79      534.29      4.62 o
   0   5   5     1717.84     1703.59      9.84 o
   1   5   5       86.08       77.93      1.67 o
   2   5   5       15.99       21.63      1.12 o
   3   5   5      623.30      600.04      6.18 o
   4   5   5     1218.49     1171.63     11.26 o
   5   5   5      692.96      670.17      7.68 o
   6   5   5        1.28        2.54      1.01 o
   7   5   5       43.40       43.11      2.46 o
   8   5   5      173.50      185.69      4.12 o
   9   5   5      461.95      520.44      6.95 o
  10   5   5      150.43      149.34      4.11 o
 -12   6   5       25.74       30.22      1.71 o
 -11   6   5      167.14      176.40      4.23 o
 -10   6   5      233.72      243.36      5.33 o
  -9   6   5        7.07        4.76      0.88 o
  -8   6   5       15.87       16.32      1.08 o
  -7   6   5      842.34      792.23     11.74 o
  -6   6   5      547.61      504.59      7.08 o
  -5   6   5      769.05      705.24      7.63 o
  -4   6   5        5.37        5.57      0.92 o
  -3   6   5       54.95       55.95      1.48 o
  -2   6   5     1057.28     1056.77      6.93 o
  -1   6   5     1028.50      954.33      6.52 o
   0   6   5      839.15      806.77      6.85 o
   1   6   5      424.81      400.68      4.18 o
   2   6   5       64.30       67.78      1.79 o
   3   6   5       78.31       82.45      2.37 o
   4   6   5      541.71      507.94      6.98 o
   5   6   5        0.58        2.60      1.42 o
   6   6   5      284.31      252.15      5.27 o
   7   6   5        4.49        3.99      1.26 o
   8   6   5      104.73      100.20      3.59 o
   9   6   5       81.77       82.17      2.62 o
 -12   7   5      185.22      193.65      4.41 o
 -11   7   5        6.92        4.64      1.06 o
 -10   7   5       27.86       21.72      1.66 o
  -9   7   5       38.57       36.13      1.55 o
  -8   7   5       11.23       13.85      0.89 o
  -7   7   5        2.93        1.78      0.84 o
  -6   7   5      130.96      126.53      3.13 o
  -5   7   5      533.29      485.14      5.75 o
  -4   7   5      151.57      155.70      2.70 o
  -3   7   5        5.06        5.68      1.33 o
  -2   7   5        9.44       12.77      0.78 o
  -1   7   5      491.21      460.94      4.22 o
   0   7   5      137.16      125.58      2.37 o
   1   7   5      311.97      309.47      3.53 o
   2   7   5       22.46       30.25      1.68 o
   3   7   5        1.38        2.80      0.84 o
   4   7   5      118.17      119.93      3.83 o
   5   7   5      395.21      370.08      5.25 o
   6   7   5      149.96      132.75      4.40 o
   7   7   5        0.44        1.93      1.13 o
   8   7   5      112.19      111.40      4.08 o
   9   7   5      151.93      150.52      3.39 o
 -12   8   5      360.42      390.97      7.08 o
 -11   8   5     1332.49     1383.75     12.67 o
 -10   8   5      805.88      812.77      9.52 o
  -9   8   5      560.25      521.72      8.10 o
  -8   8   5       12.06       16.41      1.04 o
  -7   8   5      843.79      810.49      8.54 o
  -6   8   5      686.60      681.02      8.28 o
  -5   8   5     3175.11     3044.78     19.43 o
  -4   8   5     2518.20     2489.87     16.63 o
  -3   8   5      326.59      315.03      4.17 o
  -2   8   5      360.10      316.13      3.71 o
  -1   8   5     2142.63     2024.88     17.41 o
   0   8   5     4091.45     3995.74     26.10 o
   1   8   5       88.49       78.96      2.28 o
   2   8   5       41.63       45.98      1.58 o
   3   8   5       12.45       16.90      1.18 o
   4   8   5      896.39      866.08      8.10 o
   5   8   5       11.31       12.54      1.24 o
   6   8   5      395.30      344.33      8.61 o
   7   8   5      106.78       98.31      3.41 o
   8   8   5      187.14      175.41      5.13 o
   9   8   5      118.43      117.89      2.84 o
 -12   9   5       30.95       28.73      2.79 o
 -11   9   5      302.86      329.34      5.67 o
 -10   9   5      465.77      463.74      6.62 o
  -9   9   5       34.13       39.50      2.21 o
  -8   9   5      228.04      184.64      3.54 o
  -7   9   5       11.50       20.82      1.06 o
  -6   9   5      125.00      123.96      3.15 o
  -5   9   5      294.44      296.26      4.73 o
  -4   9   5      362.45      337.26      4.42 o
  -3   9   5      116.77      103.63      2.69 o
  -2   9   5     2088.90     2097.29     14.71 o
  -1   9   5     1247.83     1259.26     12.61 o
   0   9   5      105.53      105.10      2.39 o
   1   9   5       13.48       16.86      1.88 o
   2   9   5     1736.18     1706.66     18.11 o
   3   9   5      821.46      825.61     10.42 o
   4   9   5      379.49      366.44      4.85 o
   5   9   5      419.09      403.60      5.26 o
   6   9   5       37.79       44.77      2.58 o
   7   9   5       32.75       30.24      2.24 o
   8   9   5       94.69      105.76      3.98 o
   9   9   5      272.33      277.48      4.88 o
 -12  10   5       37.33       33.81      2.10 o
 -11  10   5       32.34       33.11      2.15 o
 -10  10   5       97.84       91.51      3.57 o
  -9  10   5       31.39       31.41      2.15 o
  -8  10   5       80.74       67.74      2.36 o
  -7  10   5       88.69       75.13      2.28 o
  -6  10   5      120.46      126.74      2.43 o
  -5  10   5      197.63      179.94      3.71 o
  -4  10   5       96.40       83.89      2.23 o
  -3  10   5        3.13        3.75      0.81 o
  -2  10   5       87.60       86.10      2.15 o
  -1  10   5       95.65       87.91      2.29 o
   0  10   5      117.50      118.66      2.79 o
   1  10   5      402.83      360.52      5.36 o
   2  10   5       56.58       65.93      2.09 o
   3  10   5      381.40      348.89      4.03 o
   4  10   5       70.13       67.80      2.20 o
   5  10   5       38.73       30.16      1.57 o
   6  10   5       92.84       91.60      3.96 o
   7  10   5       17.68       14.35      1.67 o
   8  10   5        1.25       -0.37      1.12 o
   9  10   5       14.93        8.43      1.77 o
 -11  11   5      473.84      498.40      8.05 o
 -10  11   5      100.11       94.11      3.93 o
  -9  11   5       79.45       66.23      3.63 o
  -8  11   5      106.57       89.53      5.51 o
  -7  11   5       72.78       74.09      2.47 o
  -6  11   5       28.75       29.13      1.57 o
  -5  11   5       43.07       45.08      1.67 o
  -4  11   5     1140.73     1143.06      9.88 o
  -3  11   5      683.83      650.56      9.67 o
  -2  11   5      363.37      347.09      4.63 o
  -1  11   5     1191.81     1147.19     10.40 o
   0  11   5      340.47      307.63      5.62 o
   1  11   5      102.70      100.97      2.99 o
   2  11   5       95.92      108.50      2.35 o
   3  11   5        7.37        6.34      0.81 o
   4  11   5      305.47      285.29      5.07 o
   5  11   5        1.97        2.42      1.17 o
   6  11   5       47.44       38.70      2.58 o
   7  11   5       47.67       48.74      2.56 o
   8  11   5      857.09      907.16     19.93 o
 -11  12   5      624.37      659.61      9.01 o
 -10  12   5      810.99      834.91     12.01 o
  -9  12   5      700.42      657.41     11.37 o
  -8  12   5       15.77       12.66      1.91 o
  -7  12   5      205.55      174.05      5.39 o
  -6  12   5     2477.08     2339.49     25.92 o
  -5  12   5      790.46      706.75      6.34 o
  -4  12   5       85.43       82.85      2.28 o
  -3  12   5       11.28       11.11      1.12 o
  -2  12   5      186.38      164.09      3.56 o
  -1  12   5      559.84      520.97      6.18 o
   0  12   5      446.20      412.35      6.13 o
   1  12   5       24.17       25.82      1.36 o
   2  12   5       20.42       21.25      1.20 o
   3  12   5      423.38      394.55      5.46 o
   4  12   5       27.79       27.18      1.58 o
   5  12   5      328.55      329.30      6.28 o
   6  12   5        1.11        5.68      1.83 o
   7  12   5        0.72        0.79      1.12 o
   8  12   5        0.68        2.14      1.28 o
 -11  13   5       24.51       27.03      1.97 o
 -10  13   5      114.47      118.21      5.09 o
  -9  13   5       36.55       40.69      2.68 o
  -8  13   5      501.48      454.70      8.20 o
  -7  13   5      620.42      568.42      9.00 o
  -6  13   5       30.27       32.38      2.05 o
  -5  13   5        1.50        4.08      0.90 o
  -4  13   5       49.29       43.64      1.53 o
  -3  13   5        7.32        7.67      1.09 o
  -2  13   5       82.78       72.35      1.90 o
  -1  13   5      573.70      550.21      4.95 o
   0  13   5       10.91       10.80      0.89 o
   1  13   5      126.69      115.20      2.42 o
   2  13   5       56.63       63.36      2.33 o
   3  13   5       35.95       28.37      1.76 o
   4  13   5        4.95        6.27      1.36 o
   5  13   5       10.91        8.38      1.31 o
   6  13   5       10.88       13.87      1.42 o
   7  13   5       25.40       21.87      1.94 o
   8  13   5       74.76       82.47      3.15 o
 -10  14   5       39.24       33.65      2.18 o
  -9  14   5       77.39       77.01      4.13 o
  -8  14   5       52.85       51.18      2.50 o
  -7  14   5      459.78      448.43      7.74 o
  -6  14   5      241.63      281.51      5.65 o
  -5  14   5      148.41      150.84      3.64 o
  -4  14   5      108.74      109.71      2.96 o
  -3  14   5     2390.79     2296.63     13.53 o
  -2  14   5     1164.73     1037.86      9.82 o
  -1  14   5      271.48      265.95      3.60 o
   0  14   5      143.70      142.17      2.82 o
   1  14   5        3.03        6.53      0.83 o
   2  14   5       26.43       29.06      1.67 o
   3  14   5        0.53        2.81      1.30 o
   4  14   5       26.06       23.27      2.07 o
   5  14   5       21.01       18.49      1.64 o
   6  14   5        8.37        9.77      1.20 o
   7  14   5        3.60        7.78      1.48 o
 -10  15   5      157.97      173.62      4.93 o
  -9  15   5       56.24       62.24      3.54 o
  -8  15   5        4.92        3.08      0.95 o
  -7  15   5      304.93      283.44      5.45 o
  -6  15   5      137.43      128.45      3.75 o
  -5  15   5       47.51       41.69      2.31 o
  -4  15   5       12.85       10.38      1.12 o
  -3  15   5        3.05        6.36      0.95 o
  -2  15   5        0.69        3.35      0.96 o
  -1  15   5      688.34      632.49      7.38 o
   0  15   5      288.86      289.88      4.36 o
   1  15   5       73.84       79.92      2.38 o
   2  15   5       85.34       74.90      3.13 o
   3  15   5      369.55      348.78      7.85 o
   4  15   5      734.81      718.17     10.21 o
   5  15   5      280.74      289.27      6.56 o
   6  15   5        2.09        1.96      0.88 o
   7  15   5       80.21       81.37      3.91 o
 -10  16   5       88.32       87.26      5.45 o
  -9  16   5        0.52        0.20      1.25 o
  -8  16   5        2.64        3.76      1.11 o
  -7  16   5       51.63       46.47      2.80 o
  -6  16   5      249.12      235.00      5.00 o
  -5  16   5       14.32       16.73      1.81 o
  -4  16   5      150.97      138.06      4.67 o
  -3  16   5       22.14       20.52      1.62 o
  -2  16   5      527.67      512.37      7.25 o
  -1  16   5     1352.83     1283.40     17.15 o
   0  16   5      826.21      784.02     11.60 o
   1  16   5     1044.72      988.14     12.64 o
   2  16   5      114.46      109.67      4.01 o
   3  16   5       58.53       49.19      2.98 o
   4  16   5       63.18       62.10      2.64 o
   5  16   5      216.52      211.67      4.75 o
   6  16   5      151.61      156.87      3.35 o
  -9  17   5      104.81      125.51      5.02 o
  -8  17   5      262.22      275.37      5.21 o
  -7  17   5      262.19      264.33      5.72 o
  -6  17   5        0.22        1.33      1.14 o
  -5  17   5      391.41      369.41      6.81 o
  -4  17   5      230.57      230.90      5.95 o
  -3  17   5      110.56      111.32      4.67 o
  -2  17   5        4.55        5.63      1.43 o
  -1  17   5        3.06        2.98      1.10 o
   0  17   5      134.44      127.39      3.40 o
   1  17   5        0.72        3.18      1.19 o
   2  17   5        7.36        4.98      1.61 o
   3  17   5        4.56        8.42      1.53 o
   4  17   5      286.73      295.22      6.24 o
   5  17   5      106.20      111.34      2.96 o
   6  17   5        0.54        1.15      0.87 o
  -8  18   5       18.89       18.91      1.36 o
  -7  18   5      275.74      291.51      5.70 o
  -6  18   5     1309.75     1416.82     13.87 o
  -5  18   5     1091.53     1107.20     12.37 o
  -4  18   5      526.72      518.23      8.11 o
  -3  18   5      108.15       97.64      3.85 o
  -2  18   5        1.87       14.69      6.79 o
  -1  18   5      294.01      274.15      5.41 o
   0  18   5      423.58      409.37      6.00 o
   1  18   5       91.86       90.04      3.52 o
   2  18   5       11.32       11.19      1.68 o
   3  18   5      273.08      286.56      7.36 o
   4  18   5       22.59       25.97      1.73 o
   5  18   5        9.85        9.09      1.13 o
  -8  19   5      244.06      270.81     21.02 o
  -7  19   5       15.86       17.84      1.43 o
  -6  19   5        8.78       14.66      1.35 o
  -5  19   5        4.50        3.30      1.09 o
  -4  19   5       98.17       95.79      3.59 o
  -3  19   5      264.87      269.94      6.85 o
  -2  19   5      285.12      267.93      6.14 o
  -1  19   5       48.61       57.24      2.53 o
   0  19   5      133.12      133.77      4.41 o
   1  19   5       24.40       18.45      1.90 o
   2  19   5       23.91       30.93      2.62 o
   3  19   5      441.52      439.53      7.67 o
   4  19   5      682.30      737.72     10.77 o
   5  19   5      112.00      119.97      6.01 o
  -7  20   5       14.25       15.02      1.19 o
  -6  20   5      157.11      167.70      4.50 o
  -5  20   5        1.25        2.73      0.98 o
  -4  20   5        6.87        7.34      1.17 o
  -3  20   5       14.96       12.98      1.50 o
  -2  20   5        0.07        2.51      1.10 o
  -1  20   5        3.14        3.19      1.08 o
   0  20   5       39.82       33.91      2.44 o
   1  20   5      213.02      228.87      6.84 o
   2  20   5      439.33      461.24     10.35 o
   3  20   5        0.07        0.56      0.96 o
   4  20   5       16.86       19.87      1.67 o
  -6  21   5       19.28       20.46      1.53 o
  -5  21   5       38.46       39.88      2.01 o
  -4  21   5      308.85      333.82      6.00 o
  -3  21   5       60.41       63.55      2.66 o
  -2  21   5       15.56       25.44      1.74 o
  -1  21   5      108.73      113.16      4.50 o
   0  21   5       83.82       93.15      4.05 o
   1  21   5       12.60       26.36      2.43 o
   2  21   5        5.56        2.54      1.29 o
   3  21   5       40.33       49.63      2.38 o
  -4  22   5      223.43      268.36      5.31 o
  -3  22   5        2.67        4.03      1.14 o
  -2  22   5        1.77        1.97      0.97 o
  -1  22   5      177.04      164.12      6.43 o
   0  22   5      466.62      500.79     12.19 o
   1  22   5      237.96      260.04      9.88 o
 -12   0   6       49.86       50.08      3.73 o
 -11   0   6      188.62      183.36      5.35 o
 -10   0   6       10.28        9.15      1.53 o
  -9   0   6       15.02       19.16      1.61 o
  -8   0   6     1037.91      955.02     10.70 o
  -7   0   6      225.46      200.95      5.86 o
  -6   0   6      423.92      398.24      6.84 o
  -5   0   6     1900.49     1774.40     21.63 o
  -4   0   6      317.06      265.58      5.43 o
  -3   0   6      841.77      859.96     11.16 o
  -2   0   6      220.96      259.60      5.74 o
  -1   0   6     3031.44     3212.12     34.37 o
   0   0   6      645.00      590.71      8.90 o
   1   0   6       26.27       15.76      1.49 o
   2   0   6       39.01       54.00      2.24 o
   3   0   6      597.24      571.57      8.26 o
   4   0   6     1173.49     1109.86     10.35 o
   5   0   6       14.36       14.13      1.92 o
   6   0   6      153.76      147.65      5.60 o
   7   0   6       11.21        9.86      1.53 o
   8   0   6       29.44       23.12      1.90 o
   9   0   6       23.62       28.11      1.63 o
 -12   1   6       77.43       75.16      2.77 o
 -11   1   6        1.46        1.44      0.87 o
 -10   1   6        2.32        3.31      0.93 o
  -9   1   6        6.56        8.07      0.87 o
  -8   1   6      872.86      851.90     10.63 o
  -7   1   6      875.19      850.91      7.52 o
  -6   1   6      636.64      608.01      6.37 o
  -5   1   6      292.13      294.11      4.14 o
  -4   1   6        9.86       11.74      0.90 o
  -3   1   6      182.57      211.52      3.22 o
  -2   1   6       18.78       28.55      1.36 o
  -1   1   6       80.43       88.34      2.09 o
   0   1   6     1067.42     1148.97      8.24 o
   1   1   6      127.58      123.54      2.37 o
   2   1   6       31.53       29.25      1.30 o
   3   1   6      208.81      191.69      3.95 o
   4   1   6      824.64      799.81      6.96 o
   5   1   6      508.16      488.69      6.36 o
   6   1   6       10.51       14.73      1.50 o
   7   1   6      178.50      170.40      3.43 o
   8   1   6       10.05        8.64      0.91 o
   9   1   6        3.08        5.04      0.79 o
 -12   2   6        9.73       10.75      1.39 o
 -11   2   6        0.12        1.45      0.92 o
 -10   2   6       19.76       20.29      1.48 o
  -9   2   6       14.85       15.32      1.24 o
  -8   2   6       68.78       69.66      1.99 o
  -7   2   6      194.64      179.91      2.81 o
  -6   2   6      836.67      808.78      9.32 o
  -5   2   6       19.35       26.01      1.20 o
  -4   2   6      245.38      252.60      3.66 o
  -3   2   6      171.31      182.07      2.88 o
  -2   2   6       36.99       39.76      1.45 o
  -1   2   6      844.58      834.22      7.39 o
   0   2   6      200.07      207.40      3.10 o
   1   2   6       70.98       60.45      1.69 o
   2   2   6       44.19       48.06      1.61 o
   3   2   6      156.37      153.89      3.38 o
   4   2   6        4.70        3.66      0.75 o
   5   2   6       71.90       71.61      2.24 o
   6   2   6       51.75       49.73      2.54 o
   7   2   6       28.33       31.11      1.83 o
   8   2   6        1.67        2.64      0.83 o
   9   2   6        1.05        2.16      0.77 o
 -12   3   6       22.37       27.47      1.93 o
 -11   3   6      821.09      849.43     13.88 o
 -10   3   6     1690.18     1651.47     18.59 o
  -9   3   6      798.81      745.37      9.86 o
  -8   3   6      407.67      352.49      4.64 o
  -7   3   6      172.09      176.47      3.01 o
  -6   3   6      108.65      100.67      2.58 o
  -5   3   6      102.64       88.20      2.04 o
  -4   3   6      204.04      222.58      3.23 o
  -3   3   6        0.91        2.20      0.64 o
  -2   3   6       31.26       33.28      1.28 o
  -1   3   6        0.28        2.41      0.65 o
   0   3   6      417.86      408.17      4.31 o
   1   3   6      217.15      210.04      3.10 o
   2   3   6      352.70      340.52      4.28 o
   3   3   6       37.94       34.30      1.74 o
   4   3   6      733.54      702.23      6.32 o
   5   3   6      160.65      158.79      3.39 o
   6   3   6       13.63       14.83      1.64 o
   7   3   6       18.71       18.77      1.60 o
   8   3   6      105.29      108.05      3.02 o
   9   3   6      180.63      200.92      4.23 o
 -12   4   6       22.66       23.36      1.57 o
 -11   4   6       29.80       26.36      1.69 o
 -10   4   6      471.90      466.12      7.14 o
  -9   4   6       75.29       66.45      2.84 o
  -8   4   6       65.84       69.01      2.19 o
  -7   4   6       19.34       20.10      1.13 o
  -6   4   6     2879.53     2846.44     46.52 o
  -5   4   6     4737.13     4586.87     42.98 o
  -4   4   6      708.95      683.87      6.02 o
  -3   4   6      565.46      569.23      5.92 o
  -2   4   6       24.40       27.46      1.12 o
  -1   4   6      933.73      867.22      7.47 o
   0   4   6      398.95      364.78      3.96 o
   1   4   6     1213.12     1175.54      9.34 o
   2   4   6       67.71       66.89      2.00 o
   3   4   6       10.45        9.57      0.78 o
   4   4   6      522.21      510.69      5.54 o
   5   4   6      678.09      675.35      7.85 o
   6   4   6      560.50      542.14      8.13 o
   7   4   6       13.37       17.84      1.53 o
   8   4   6        0.51        1.26      0.87 o
   9   4   6        2.97        3.05      1.78 o
 -12   5   6        7.80        8.94      1.11 o
 -11   5   6       27.98       26.39      1.63 o
 -10   5   6        0.58        1.98      0.98 o
  -9   5   6       87.93       78.11      3.27 o
  -8   5   6      109.74      103.38      2.80 o
  -7   5   6        0.91        1.77      0.81 o
  -6   5   6       23.64       27.61      1.63 o
  -5   5   6      452.12      475.33      5.65 o
  -4   5   6      365.07      371.61      6.18 o
  -3   5   6      144.07      151.72      2.69 o
  -2   5   6       83.49       95.79      1.93 o
  -1   5   6      201.91      199.60      3.00 o
   0   5   6      261.65      260.80      3.46 o
   1   5   6      634.71      617.63      7.71 o
   2   5   6       13.22       16.12      1.13 o
   3   5   6        5.33        4.37      0.68 o
   4   5   6        0.07        2.81      0.89 o
   5   5   6        4.45        5.10      1.19 o
   6   5   6       12.43        9.93      1.47 o
   7   5   6       16.86       11.59      1.32 o
   8   5   6        0.28        0.59      0.85 o
 -12   6   6       47.45       56.86      2.17 o
 -11   6   6       33.77       30.46      1.70 o
 -10   6   6      230.54      212.30      4.32 o
  -9   6   6     1084.54     1021.38     10.83 o
  -8   6   6      214.61      198.24      3.91 o
  -7   6   6      442.87      414.56      5.43 o
  -6   6   6      910.14      810.31      7.75 o
  -5   6   6     1469.72     1343.65     12.76 o
  -4   6   6       90.87       85.97      2.45 o
  -3   6   6        2.53        5.60      0.95 o
  -2   6   6       88.75       91.51      2.03 o
  -1   6   6     1321.43     1291.49      8.53 o
   0   6   6     2217.14     2104.61     12.60 o
   1   6   6     1287.00     1243.51     12.49 o
   2   6   6      226.56      214.87      3.95 o
   3   6   6      121.70      120.88      2.32 o
   4   6   6        6.99        9.03      0.91 o
   5   6   6      266.38      262.80      5.57 o
   6   6   6      475.88      460.37      8.58 o
   7   6   6       49.21       52.36      2.41 o
   8   6   6       53.11       48.02      1.79 o
 -12   7   6        0.31        0.04      0.93 o
 -11   7   6      254.07      254.93      4.81 o
 -10   7   6     1168.86     1201.19     12.98 o
  -9   7   6      938.94      971.23     12.03 o
  -8   7   6      132.68      119.50      2.98 o
  -7   7   6      580.70      550.63      6.96 o
  -6   7   6      330.51      285.04      3.91 o
  -5   7   6      994.91      889.70     13.19 o
  -4   7   6      948.76      915.38      8.18 o
  -3   7   6      424.72      388.41      4.42 o
  -2   7   6       88.69       79.80      1.94 o
  -1   7   6       54.97       49.20      1.64 o
   0   7   6       49.88       53.95      1.74 o
   1   7   6      698.16      674.98      6.65 o
   2   7   6       18.44       19.55      1.11 o
   3   7   6      363.87      351.48      4.02 o
   4   7   6      160.92      148.64      3.20 o
   5   7   6      683.18      675.92     10.75 o
   6   7   6      410.75      404.09      7.89 o
   7   7   6        1.44        0.17      1.01 o
   8   7   6       47.46       44.66      1.65 o
 -12   8   6       34.64       30.30      2.42 o
 -11   8   6        4.70        2.25      0.88 o
 -10   8   6        8.23        9.81      1.34 o
  -9   8   6       34.17       35.12      2.24 o
  -8   8   6        3.96        5.56      1.46 o
  -7   8   6      454.64      419.70      5.39 o
  -6   8   6       33.97       26.19      1.25 o
  -5   8   6      368.56      307.12      4.73 o
  -4   8   6       73.44       67.76      2.03 o
  -3   8   6       30.28       27.65      1.34 o
  -2   8   6        9.85       11.59      1.04 o
  -1   8   6      237.52      229.12      3.55 o
   0   8   6      343.01      303.96      4.27 o
   1   8   6     1434.47     1410.25     17.93 o
   2   8   6        6.85        9.18      0.83 o
   3   8   6      308.80      298.58      4.21 o
   4   8   6      275.49      261.72      4.24 o
   5   8   6        7.84       11.25      1.80 o
   6   8   6       73.68       68.20      2.90 o
   7   8   6      201.04      192.91      5.36 o
   8   8   6       16.62       13.63      1.11 o
 -11   9   6      214.36      204.20      4.29 o
 -10   9   6      969.16      996.08     15.51 o
  -9   9   6        4.51        1.87      1.39 o
  -8   9   6       15.40       18.04      1.92 o
  -7   9   6      106.59      109.77      2.97 o
  -6   9   6       85.14      101.82      2.90 o
  -5   9   6        0.58        1.73      0.61 o
  -4   9   6      147.49      134.69      2.94 o
  -3   9   6       37.72       36.63      1.69 o
  -2   9   6      190.84      188.39      3.48 o
  -1   9   6      271.17      251.70      4.05 o
   0   9   6        5.57        7.47      1.01 o
   1   9   6      110.58      123.77      2.37 o
   2   9   6       43.88       43.69      1.71 o
   3   9   6       23.63       29.45      1.58 o
   4   9   6       23.55       21.90      1.98 o
   5   9   6       35.33       32.12      2.22 o
   6   9   6        8.76       10.59      1.37 o
   7   9   6        1.76        2.05      1.46 o
   8   9   6        6.70        9.74      1.93 o
 -11  10   6       97.15       99.15      2.91 o
 -10  10   6      196.53      219.20      6.74 o
  -9  10   6      702.66      747.37     10.76 o
  -8  10   6       64.24       53.78      3.28 o
  -7  10   6       28.98       29.31      2.07 o
  -6  10   6      197.92      185.24      3.71 o
  -5  10   6      221.51      213.18      3.14 o
  -4  10   6      791.93      748.12      5.85 o
  -3  10   6     1020.56      982.76      7.23 o
  -2  10   6      129.02      133.28      2.55 o
  -1  10   6      688.61      621.38      5.91 o
   0  10   6      597.11      554.90      6.65 o
   1  10   6      142.60      123.68      2.40 o
   2  10   6      263.49      245.09      4.29 o
   3  10   6      383.90      345.53      5.37 o
   4  10   6      191.69      194.11      5.25 o
   5  10   6      460.95      435.83     10.91 o
   6  10   6      222.57      233.40      6.18 o
   7  10   6       46.14       62.44      2.48 o
 -11  11   6        5.12        3.92      1.29 o
 -10  11   6       49.77       60.43      3.40 o
  -9  11   6      138.50      146.68      5.17 o
  -8  11   6       17.09       17.59      1.84 o
  -7  11   6       12.14       18.89      1.80 o
  -6  11   6        4.72        5.91      1.07 o
  -5  11   6      508.82      458.07      5.44 o
  -4  11   6      393.63      386.99      4.16 o
  -3  11   6        7.35        7.90      0.81 o
  -2  11   6      282.60      289.57      4.84 o
  -1  11   6      612.13      561.97      5.38 o
   0  11   6       22.62       22.57      1.19 o
   1  11   6      202.40      184.78      3.40 o
   2  11   6       38.13       33.11      1.96 o
   3  11   6       53.89       50.03      3.14 o
   4  11   6       21.10       22.49      1.99 o
   5  11   6       55.59       58.37      2.77 o
   6  11   6        7.39        6.74      1.45 o
   7  11   6       31.08       24.80      1.54 o
 -11  12   6       20.07       17.59      3.05 o
 -10  12   6        0.13        1.69      1.25 o
  -9  12   6       44.73       40.76      2.61 o
  -8  12   6       80.58       70.06      3.23 o
  -7  12   6      189.69      177.21      4.05 o
  -6  12   6      242.59      246.80      5.82 o
  -5  12   6       21.77       26.66      1.49 o
  -4  12   6        0.71        2.25      0.79 o
  -3  12   6      342.00      306.03      4.43 o
  -2  12   6      127.83      117.11      2.87 o
  -1  12   6     1219.52     1174.34     10.93 o
   0  12   6      353.18      337.32      4.54 o
   1  12   6      850.32      766.13     10.85 o
   2  12   6      160.29      149.11      5.37 o
   3  12   6      383.49      343.07      7.79 o
   4  12   6        1.58        0.99      1.24 o
   5  12   6       16.07       15.30      1.53 o
   6  12   6        8.94        9.46      1.49 o
   7  12   6        4.55        8.01      1.30 o
 -10  13   6      484.66      519.42      9.46 o
  -9  13   6      308.14      329.60      6.83 o
  -8  13   6      287.15      272.14     10.25 o
  -7  13   6       81.70       88.83      2.80 o
  -6  13   6       18.31       24.89      1.79 o
  -5  13   6       79.88       76.69      2.79 o
  -4  13   6      384.84      384.40      6.01 o
  -3  13   6      201.48      188.07      3.93 o
  -2  13   6      150.08      143.23      3.29 o
  -1  13   6       49.48       42.40      1.77 o
   0  13   6       10.12       16.61      1.28 o
   1  13   6       62.76       57.16      2.71 o
   2  13   6      174.98      161.78      5.60 o
   3  13   6       15.09       15.17      1.73 o
   4  13   6      111.07      100.14      3.93 o
   5  13   6      110.32      108.70      3.44 o
   6  13   6       76.50       80.09      2.81 o
 -10  14   6      114.46      106.44      3.48 o
  -9  14   6       21.85       22.96      1.93 o
  -8  14   6       10.00        9.79      1.35 o
  -7  14   6        6.08        7.18      1.14 o
  -6  14   6       71.62       76.58      2.88 o
  -5  14   6      256.63      262.64      5.01 o
  -4  14   6      450.09      433.20      7.74 o
  -3  14   6       13.39       17.62      1.78 o
  -2  14   6      822.57      764.60     11.99 o
  -1  14   6     1057.02     1061.77     12.32 o
   0  14   6     1217.72     1170.16     21.30 o
   1  14   6      789.31      749.83     17.12 o
   2  14   6      473.93      459.40     11.45 o
   3  14   6        2.17        3.00      2.19 o
   4  14   6       68.06       66.00      2.59 o
   5  14   6      372.91      398.90      6.92 o
   6  14   6      384.27      411.68     10.71 o
  -9  15   6       63.01       72.58      3.93 o
  -8  15   6       88.02       84.52      2.98 o
  -7  15   6       20.04       23.11      1.46 o
  -6  15   6      132.98      122.83      3.75 o
  -5  15   6        1.11       -0.16      1.15 o
  -4  15   6       61.08       67.32      2.80 o
  -3  15   6      425.77      412.29      8.27 o
  -2  15   6      115.39      113.55      3.94 o
  -1  15   6       95.14       83.41      2.83 o
   0  15   6       16.50       15.80      1.53 o
   1  15   6       76.42       74.58      3.38 o
   2  15   6      312.47      280.64      7.29 o
   3  15   6      334.27      342.84      7.35 o
   4  15   6        4.70        4.79      1.02 o
   5  15   6        0.14        0.19      0.73 o
   6  15   6       71.32       80.28      5.18 o
  -9  16   6       86.33       92.43      5.73 o
  -8  16   6      185.49      178.49      3.90 o
  -7  16   6       57.36       67.08      2.47 o
  -6  16   6      272.24      261.30      6.45 o
  -5  16   6      657.37      678.93      9.24 o
  -4  16   6      550.93      567.30      9.48 o
  -3  16   6       63.58       77.69      3.21 o
  -2  16   6      153.15      144.50      4.77 o
  -1  16   6        5.86        9.67      1.23 o
   0  16   6      414.92      402.99      6.45 o
   1  16   6      157.41      157.91      4.98 o
   2  16   6       28.09       40.24      3.03 o
   3  16   6      212.16      200.05      5.31 o
   4  16   6      103.23      100.63      2.81 o
   5  16   6        3.69        6.55      0.76 o
  -8  17   6      297.47      321.08      5.56 o
  -7  17   6        0.51        4.11      0.94 o
  -6  17   6        1.16        2.22      1.08 o
  -5  17   6       33.88       27.59      1.83 o
  -4  17   6       97.30       88.14      3.53 o
  -3  17   6       64.53       69.50      3.27 o
  -2  17   6      321.26      278.95      5.91 o
  -1  17   6       43.56       44.02      1.97 o
   0  17   6      109.51      105.00      3.59 o
   1  17   6       30.70       33.13      2.13 o
   2  17   6        6.44        6.91      1.86 o
   3  17   6       11.39       11.75      1.51 o
   4  17   6       18.29       27.68      1.62 o
  -7  18   6      100.97      104.13      3.31 o
  -6  18   6      129.57      125.44      3.48 o
  -5  18   6      137.72      139.34      3.99 o
  -4  18   6      208.30      203.44      5.04 o
  -3  18   6       15.27       15.28      1.51 o
  -2  18   6      214.68      185.22      4.22 o
  -1  18   6      180.30      183.57      5.86 o
   0  18   6      272.93      292.62     10.25 o
   1  18   6      172.41      177.92      5.42 o
   2  18   6      147.17      149.35      4.94 o
   3  18   6       18.68       23.30      1.57 o
   4  18   6        0.88        1.67      1.22 o
  -6  19   6      203.07      212.67      3.72 o
  -5  19   6      128.10      139.23      4.18 o
  -4  19   6       34.18       28.61      1.96 o
  -3  19   6       88.33       81.05      3.14 o
  -2  19   6       45.17       57.60      2.62 o
  -1  19   6      194.33      194.61      5.17 o
   0  19   6        0.65        1.37      0.78 o
   1  19   6       62.47       52.90      2.53 o
   2  19   6       37.23       48.40      1.92 o
   3  19   6        8.74        8.24      1.17 o
  -5  20   6      558.15      599.26      9.84 o
  -4  20   6      599.76      650.68      8.44 o
  -3  20   6       46.30       57.71      2.42 o
  -2  20   6        1.17       -0.63      1.03 o
  -1  20   6      117.90      112.84      3.60 o
   0  20   6      149.69      155.44      5.22 o
   1  20   6      104.30      115.20      4.22 o
  -4  21   6      267.23      279.66      7.62 o
  -3  21   6       73.34       72.10      2.91 o
  -2  21   6        9.08        8.22      2.52 o
  -1  21   6       18.21       26.23      2.53 o
 -12   1   7      132.37      132.48      6.73 o
 -11   1   7      106.47      103.97      2.96 o
 -10   1   7      161.74      156.84      3.86 o
  -9   1   7      307.69      284.92      9.15 o
  -8   1   7      584.07      557.04     12.39 o
  -7   1   7       20.92       24.68      1.71 o
  -6   1   7      741.05      716.80      9.33 o
  -5   1   7      462.62      426.70      4.28 o
  -4   1   7      976.47      937.46     12.93 o
  -3   1   7      633.03      628.47      9.59 o
  -2   1   7       21.80       23.63      1.49 o
  -1   1   7       26.62       27.15      1.47 o
   0   1   7       65.05       66.70      2.05 o
   1   1   7      189.42      186.36      2.61 o
   2   1   7      273.25      277.98      3.85 o
   3   1   7       25.51       23.43      1.31 o
   4   1   7      206.52      211.76      5.11 o
   5   1   7       45.93       40.89      2.55 o
   6   1   7      382.85      387.37      6.20 o
   7   1   7      119.04      123.74      2.97 o
 -12   2   7       26.76       36.72      2.77 o
 -11   2   7      107.82      109.06      2.79 o
 -10   2   7        4.49        3.76      1.10 o
  -9   2   7        9.17        9.38      1.57 o
  -8   2   7        0.74        2.22      1.21 o
  -7   2   7       51.96       52.50      1.87 o
  -6   2   7       30.06       32.04      1.15 o
  -5   2   7      409.57      382.76      3.74 o
  -4   2   7      707.67      636.38      6.85 o
  -3   2   7      863.51      836.39      9.58 o
  -2   2   7        0.93        2.10      0.75 o
  -1   2   7       55.73       47.01      1.74 o
   0   2   7      155.95      147.96      2.38 o
   1   2   7     1598.99     1563.37      8.78 o
   2   2   7      476.51      449.20      5.59 o
   3   2   7       79.10       76.78      2.39 o
   4   2   7      429.04      399.49      5.81 o
   5   2   7      665.83      701.02      9.59 o
   6   2   7      652.05      703.63      8.89 o
   7   2   7      266.93      283.50      4.26 o
 -12   3   7        1.27        3.04      1.08 o
 -11   3   7       28.29       29.05      1.87 o
 -10   3   7        0.63        1.07      1.09 o
  -9   3   7       49.45       47.80      2.89 o
  -8   3   7      221.54      208.07      5.44 o
  -7   3   7       32.91       32.86      1.67 o
  -6   3   7      858.03      810.26      8.53 o
  -5   3   7     2325.96     2175.72     21.42 o
  -4   3   7     1281.16     1198.08     11.49 o
  -3   3   7      386.06      363.91      5.08 o
  -2   3   7       74.37       66.16      2.01 o
  -1   3   7      153.89      144.82      2.82 o
   0   3   7      162.58      152.72      2.30 o
   1   3   7       94.91       87.84      1.91 o
   2   3   7      262.13      244.64      4.05 o
   3   3   7      336.40      319.03      4.66 o
   4   3   7      465.42      469.87      6.23 o
   5   3   7      249.35      226.75      4.63 o
   6   3   7       22.98       27.86      1.85 o
   7   3   7       18.98       19.01      1.31 o
 -11   4   7       77.30       82.89      2.35 o
 -10   4   7        0.78       -0.12      1.19 o
  -9   4   7       24.88       29.16      2.40 o
  -8   4   7       15.74       17.92      3.55 o
  -7   4   7      139.70      133.59      3.34 o
  -6   4   7      363.15      341.13      4.54 o
  -5   4   7      104.89      108.10      2.12 o
  -4   4   7      728.55      668.22      5.44 o
  -3   4   7      371.22      334.06      4.91 o
  -2   4   7      104.91       81.74      2.16 o
  -1   4   7        9.53       11.42      0.78 o
   0   4   7      151.11      133.95      2.16 o
   1   4   7      482.86      455.01      4.41 o
   2   4   7        7.60       12.75      1.08 o
   3   4   7      130.38      126.41      2.80 o
   4   4   7       66.99       65.61      2.36 o
   5   4   7      242.32      238.15      4.69 o
   6   4   7       10.12       14.79      1.43 o
   7   4   7       10.18       16.76      1.11 o
 -11   5   7       15.56       19.68      1.34 o
 -10   5   7      248.86      250.89      5.13 o
  -9   5   7     2138.35     2244.75     24.96 o
  -8   5   7     1163.68     1107.80     16.54 o
  -7   5   7      338.73      334.44      5.59 o
  -6   5   7       87.66       80.75      2.26 o
  -5   5   7       18.45       17.54      0.99 o
  -4   5   7      419.11      389.57      4.07 o
  -3   5   7       80.61       72.80      1.75 o
  -2   5   7        5.91       11.82      0.93 o
  -1   5   7        0.94        1.76      0.52 o
   0   5   7      171.67      174.47      2.76 o
   1   5   7       31.26       34.62      1.52 o
   2   5   7       10.05        9.23      1.00 o
   3   5   7       81.19       79.45      2.62 o
   4   5   7       15.17       15.94      1.30 o
   5   5   7        5.33        3.49      1.06 o
   6   5   7        8.77        7.63      1.15 o
   7   5   7        3.39        3.70      0.75 o
 -11   6   7      111.50      121.94      2.91 o
 -10   6   7       41.65       41.89      2.67 o
  -9   6   7        7.05        7.33      1.89 o
  -8   6   7       49.29       51.32      3.42 o
  -7   6   7       18.59       24.00      1.97 o
  -6   6   7        1.31        2.30      0.81 o
  -5   6   7       36.90       25.26      1.32 o
  -4   6   7     1047.37      953.29      7.39 o
  -3   6   7      536.35      523.36      4.46 o
  -2   6   7      108.33      110.22      1.97 o
  -1   6   7      476.17      448.14      4.64 o
   0   6   7        1.98        3.00      0.64 o
   1   6   7      305.19      285.32      3.77 o
   2   6   7        3.10        5.45      0.88 o
   3   6   7        2.11        4.21      0.98 o
   4   6   7      111.60      104.76      2.85 o
   5   6   7       41.64       46.59      2.07 o
   6   6   7      124.76      128.17      3.57 o
   7   6   7       36.02       43.99      1.90 o
 -11   7   7        1.00        0.57      1.18 o
 -10   7   7      124.95      143.49      4.59 o
  -9   7   7      288.21      269.18      7.01 o
  -8   7   7       13.04       13.40      2.31 o
  -7   7   7       85.74       66.62      3.02 o
  -6   7   7       58.27       62.95      2.08 o
  -5   7   7      504.42      471.35      5.62 o
  -4   7   7     1630.99     1598.83     12.30 o
  -3   7   7      198.14      184.23      2.69 o
  -2   7   7        2.49        3.42      0.57 o
  -1   7   7       18.72       15.90      0.90 o
   0   7   7       17.67       16.71      1.12 o
   1   7   7       35.64       40.30      1.74 o
   2   7   7       52.46       57.34      1.96 o
   3   7   7       40.70       40.69      1.83 o
   4   7   7       16.77       17.21      1.45 o
   5   7   7       34.50       35.13      1.95 o
   6   7   7        4.56        4.85      1.21 o
   7   7   7       59.65       55.46      2.45 o
 -11   8   7       11.64        9.92      1.40 o
 -10   8   7       97.69      107.33      3.84 o
  -9   8   7       42.37       36.83      2.70 o
  -8   8   7       17.67       15.17      2.07 o
  -7   8   7      115.72      103.42      3.93 o
  -6   8   7       73.77       63.09      2.28 o
  -5   8   7      131.25      137.74      2.76 o
  -4   8   7     1619.85     1567.63     11.92 o
  -3   8   7      320.14      318.84      4.34 o
  -2   8   7       42.74       44.87      1.53 o
  -1   8   7      313.20      286.16      3.78 o
   0   8   7     3780.59     3631.69     40.41 o
   1   8   7     1195.08     1144.41     15.10 o
   2   8   7      114.40      104.95      3.35 o
   3   8   7        3.04        2.03      1.02 o
   4   8   7       33.58       28.31      1.76 o
   5   8   7      370.45      395.25      7.50 o
   6   8   7      213.01      239.53      8.02 o
   7   8   7      112.97      121.80      3.81 o
 -11   9   7       65.99      101.56      4.51 o
 -10   9   7      576.09      625.62      9.35 o
  -9   9   7      963.98      993.96     15.08 o
  -8   9   7       12.13       16.70      1.83 o
  -7   9   7       14.62       23.93      1.74 o
  -6   9   7      122.66      107.65      3.25 o
  -5   9   7      387.36      366.61      4.55 o
  -4   9   7      138.47      128.51      2.89 o
  -3   9   7      716.39      691.80      7.44 o
  -2   9   7      835.32      837.94      8.66 o
  -1   9   7        3.25        4.60      0.81 o
   0   9   7      326.43      316.03      4.99 o
   1   9   7      116.40      101.18      2.58 o
   2   9   7      556.08      495.28      7.33 o
   3   9   7       71.55       66.31      2.79 o
   4   9   7        5.71        5.61      1.23 o
   5   9   7       92.55       97.24      3.03 o
   6   9   7       40.49       45.50      2.42 o
 -10  10   7       21.82       23.33      1.56 o
  -9  10   7       32.15       27.42      2.31 o
  -8  10   7        5.04        4.61      1.45 o
  -7  10   7       44.43       48.39      2.35 o
  -6  10   7        7.90        4.71      0.81 o
  -5  10   7       29.05       21.60      1.34 o
  -4  10   7       39.60       39.28      1.68 o
  -3  10   7       26.03       26.04      1.44 o
  -2  10   7       10.64       12.13      1.02 o
  -1  10   7       38.17       39.75      1.63 o
   0  10   7        0.29       -0.17      1.04 o
   1  10   7       12.07       11.92      1.28 o
   2  10   7      159.03      160.43      4.41 o
   3  10   7        4.15        4.92      1.35 o
   4  10   7       26.82       30.86      2.05 o
   5  10   7        0.77        1.44      0.74 o
   6  10   7        1.24        3.24      1.06 o
 -10  11   7      438.14      426.30      7.29 o
  -9  11   7      466.26      461.77      8.44 o
  -8  11   7     1172.46     1118.67     25.95 o
  -7  11   7        1.03        0.78      0.87 o
  -6  11   7        4.99        8.19      0.91 o
  -5  11   7      352.44      375.71      5.51 o
  -4  11   7      330.72      315.02      5.71 o
  -3  11   7       72.08       67.94      2.69 o
  -2  11   7       49.80       44.80      1.94 o
  -1  11   7       29.81       26.49      1.60 o
   0  11   7       93.58       84.36      3.24 o
   1  11   7       69.20       72.23      2.75 o
   2  11   7        4.04        7.95      1.71 o
   3  11   7       10.99       12.95      1.55 o
   4  11   7       17.43       20.30      1.69 o
   5  11   7        1.90        3.06      0.76 o
   6  11   7       18.23       18.14      1.93 o
 -10  12   7        0.05        2.39      1.59 o
  -9  12   7       20.63       21.17      1.54 o
  -8  12   7       21.44       29.47      1.94 o
  -7  12   7        0.51        0.91      0.86 o
  -6  12   7      193.79      177.89      3.70 o
  -5  12   7      378.00      359.38      5.94 o
  -4  12   7      107.24      106.72      3.30 o
  -3  12   7      203.95      209.02      4.36 o
  -2  12   7       43.75       42.42      2.06 o
  -1  12   7      115.31      116.34      3.09 o
   0  12   7      849.37      852.35     16.74 o
   1  12   7      587.17      610.81      9.47 o
   2  12   7      259.93      267.10      7.71 o
   3  12   7       12.99       14.00      1.53 o
   4  12   7        2.33        2.44      0.97 o
   5  12   7      126.92      131.24      2.69 o
  -9  13   7       77.65       64.55      6.64 o
  -8  13   7       84.84       69.74      3.11 o
  -7  13   7       63.89       72.66      2.50 o
  -6  13   7       30.23       29.98      1.46 o
  -5  13   7       54.63       44.23      2.12 o
  -4  13   7      206.77      192.85      4.33 o
  -3  13   7      445.18      418.65      6.19 o
  -2  13   7      105.85      106.11      3.17 o
  -1  13   7      190.97      171.94      3.72 o
   0  13   7        0.86        3.43      1.11 o
   1  13   7      193.55      168.55      4.34 o
   2  13   7       15.96       19.23      2.38 o
   3  13   7      158.34      158.25      4.56 o
   4  13   7        8.17       11.24      1.46 o
   5  13   7       13.15       16.65      1.50 o
  -9  14   7       25.71       32.39      3.48 o
  -8  14   7      128.14      131.66      8.00 o
  -7  14   7      209.71      199.05      3.92 o
  -6  14   7      122.43      107.60      2.90 o
  -5  14   7       24.66       22.45      1.45 o
  -4  14   7      160.60      160.80      3.87 o
  -3  14   7       42.10       47.35      2.25 o
  -2  14   7        0.85        0.39      0.98 o
  -1  14   7        0.21        0.36      0.89 o
   0  14   7       26.25       29.65      2.01 o
   1  14   7        4.60        5.33      1.36 o
   2  14   7      208.49      219.54      5.63 o
   3  14   7      195.57      192.54      4.79 o
   4  14   7        0.51        0.83      0.84 o
  -8  15   7      523.48      529.70     29.76 o
  -7  15   7      205.67      227.51      4.64 o
  -6  15   7       40.10       36.56      1.80 o
  -5  15   7      100.28      113.20      3.23 o
  -4  15   7      145.86      131.07      3.21 o
  -3  15   7       10.49       14.04      1.34 o
  -2  15   7       69.25       52.80      2.21 o
  -1  15   7        1.64        3.09      0.92 o
   0  15   7       15.55       19.81      1.84 o
   1  15   7       20.25       13.02      1.39 o
   2  15   7       16.57       15.14      2.09 o
   3  15   7       72.75       67.08      3.19 o
   4  15   7       38.62       34.59      1.76 o
  -7  16   7        1.42        1.67      0.73 o
  -6  16   7       23.16       21.62      1.25 o
  -5  16   7       12.49       13.75      1.19 o
  -4  16   7       50.40       37.05      1.84 o
  -3  16   7       37.68       32.45      1.72 o
  -2  16   7       19.98       22.89      1.57 o
  -1  16   7      208.51      201.78      5.83 o
   0  16   7      457.51      477.76      9.14 o
   1  16   7      469.70      499.76     10.55 o
   2  16   7      363.94      378.87      6.68 o
   3  16   7       61.11       72.57      2.67 o
  -6  17   7      108.37      110.80      2.99 o
  -5  17   7      207.97      217.34      3.64 o
  -4  17   7       51.06       50.95      1.85 o
  -3  17   7       42.41       39.89      1.93 o
  -2  17   7       19.16       20.34      1.32 o
  -1  17   7       11.67       14.67      1.30 o
   0  17   7        0.06        1.34      1.07 o
   1  17   7        0.19       -0.67      1.04 o
   2  17   7       61.90       67.30      2.52 o
  -6  18   7        0.56        2.55      1.51 o
  -5  18   7       46.96       53.72      2.00 o
  -4  18   7      828.10      879.61      9.24 o
  -3  18   7      683.51      729.77      7.91 o
  -2  18   7       82.67       64.01      2.40 o
  -1  18   7       54.21       53.57      2.91 o
   0  18   7       73.30       79.47      5.79 o
   1  18   7       86.51       82.11      2.73 o
  -4  19   7      103.66      111.08      2.95 o
  -3  19   7      384.54      398.53      8.54 o
  -2  19   7      365.72      297.28     79.15 o
  -1  19   7        9.19       15.12      6.26 o
 -11   0   8       42.97       34.29      2.58 o
 -10   0   8       17.02       21.52      1.77 o
  -9   0   8       41.32       48.70      2.91 o
  -8   0   8        3.59        3.37      1.86 o
  -7   0   8       14.89       13.48      1.61 o
  -6   0   8      643.71      647.35     10.70 o
  -5   0   8       83.72       76.90      3.26 o
  -4   0   8      507.01      473.57      8.55 o
  -3   0   8      829.84      784.21     11.26 o
  -2   0   8      735.92      685.77      8.41 o
  -1   0   8       17.78       19.73      1.49 o
   0   0   8       73.09       60.56      3.04 o
   1   0   8       41.70       39.79      2.78 o
   2   0   8      143.09      149.73      5.64 o
   3   0   8      128.45      132.19      5.05 o
   4   0   8       37.03       27.25      2.34 o
   5   0   8        3.40        3.57      1.48 o
   6   0   8      249.78      259.01      6.06 o
 -11   1   8       69.37       74.44      2.59 o
 -10   1   8        3.07        4.84      0.97 o
  -9   1   8       59.46       60.61      2.30 o
  -8   1   8      109.49      110.55      3.28 o
  -7   1   8      287.82      288.62      4.51 o
  -6   1   8       21.82       25.86      1.48 o
  -5   1   8      107.46      102.12      2.36 o
  -4   1   8      474.39      422.65      5.69 o
  -3   1   8      813.31      761.45      9.22 o
  -2   1   8      757.19      708.07      6.94 o
  -1   1   8      167.09      151.69      2.66 o
   0   1   8       79.65       71.62      2.42 o
   1   1   8       44.10       44.09      2.14 o
   2   1   8       42.35       43.27      2.23 o
   3   1   8        2.93        2.38      1.25 o
   4   1   8       30.39       30.90      1.72 o
   5   1   8       98.45       80.40      2.81 o
   6   1   8       33.80       33.69      1.61 o
 -11   2   8        6.50        7.53      1.16 o
 -10   2   8      184.37      196.75      4.19 o
  -9   2   8      168.24      176.16      4.16 o
  -8   2   8        0.20        2.12      1.47 o
  -7   2   8        3.16        4.15      0.91 o
  -6   2   8        5.14        3.44      0.86 o
  -5   2   8       10.99       12.23      1.03 o
  -4   2   8       25.90       23.77      1.42 o
  -3   2   8       10.26       13.22      1.09 o
  -2   2   8       11.78       10.08      0.97 o
  -1   2   8       10.98       12.41      0.88 o
   0   2   8        0.16        0.69      0.79 o
   1   2   8       89.33       92.25      3.18 o
   2   2   8      129.36      128.84      3.43 o
   3   2   8       27.24       27.62      1.66 o
   4   2   8       16.96       16.81      1.50 o
   5   2   8        0.70        2.18      1.06 o
   6   2   8        0.37        1.31      0.68 o
 -11   3   8        7.04       12.40      4.72 o
 -10   3   8       30.94       28.87      1.70 o
  -9   3   8      654.05      711.40     11.39 o
  -8   3   8      941.66      943.30     12.96 o
  -7   3   8      848.86      835.92      9.51 o
  -6   3   8       63.64       56.16      2.18 o
  -5   3   8      559.33      563.17      9.07 o
  -4   3   8      468.32      437.52      5.71 o
  -3   3   8      608.17      617.61      6.64 o
  -2   3   8       86.93       82.17      2.37 o
  -1   3   8        3.24        6.02      0.96 o
   0   3   8      121.23      117.40      3.09 o
   1   3   8      209.25      201.60      4.62 o
   2   3   8      106.16      107.35      2.98 o
   3   3   8       33.36       40.41      1.83 o
   4   3   8       36.10       35.16      1.93 o
   5   3   8        7.19        8.97      1.19 o
   6   3   8       65.59       62.18      2.41 o
 -11   4   8        1.37        1.56      1.52 o
 -10   4   8       94.04       87.07      3.01 o
  -9   4   8       49.68       60.57      2.96 o
  -8   4   8      252.23      242.70      6.13 o
  -7   4   8       48.62       46.36      1.95 o
  -6   4   8      159.74      159.71      3.43 o
  -5   4   8      442.12      449.47      7.09 o
  -4   4   8       18.93       19.59      1.29 o
  -3   4   8        2.39        2.99      0.80 o
  -2   4   8      179.23      167.37      3.34 o
  -1   4   8       56.54       54.36      1.84 o
   0   4   8        4.27        5.75      1.04 o
   1   4   8      185.79      197.16      4.05 o
   2   4   8       87.62       95.14      2.96 o
   3   4   8      115.22      111.17      2.72 o
   4   4   8       99.84       97.75      3.00 o
   5   4   8      360.21      348.99      5.05 o
   6   4   8      240.59      260.88      9.36 o
 -10   5   8        8.23       10.86      1.33 o
  -9   5   8       15.84       16.56      1.75 o
  -8   5   8       34.95       36.80      2.56 o
  -7   5   8        0.17        0.73      0.82 o
  -6   5   8        4.41        4.54      0.89 o
  -5   5   8      227.40      217.89      4.30 o
  -4   5   8      113.99      109.50      3.08 o
  -3   5   8      420.00      412.05      5.30 o
  -2   5   8        2.66        3.00      0.77 o
  -1   5   8      165.55      152.83      3.53 o
   0   5   8       81.40       82.39      2.75 o
   1   5   8       84.04       79.73      2.77 o
   2   5   8       46.64       57.30      2.35 o
   3   5   8        1.82        2.97      0.93 o
   4   5   8       69.96       71.71      2.36 o
   5   5   8       21.21       23.96      1.28 o
 -10   6   8      315.87      331.77      5.71 o
  -9   6   8       47.02       53.89      2.69 o
  -8   6   8        0.72        1.59      0.97 o
  -7   6   8        0.02        1.23      0.88 o
  -6   6   8      115.27      108.80      2.81 o
  -5   6   8       58.35       47.52      2.09 o
  -4   6   8      236.78      232.36      4.44 o
  -3   6   8      338.63      309.21      5.15 o
  -2   6   8        0.45        2.85      0.96 o
  -1   6   8       31.58       35.22      2.25 o
   0   6   8      288.85      267.29      5.16 o
   1   6   8      453.03      452.61      7.35 o
   2   6   8     1202.05     1250.37     15.35 o
   3   6   8      378.75      395.99      5.30 o
   4   6   8       58.67       63.90      2.17 o
   5   6   8      237.47      257.56      4.66 o
 -10   7   8       11.65       13.42      1.30 o
  -9   7   8      540.01      592.14      8.77 o
  -8   7   8      282.04      293.36      5.20 o
  -7   7   8      412.21      389.64      6.48 o
  -6   7   8        1.84        2.48      0.94 o
  -5   7   8      537.85      512.69      8.75 o
  -4   7   8     1175.88     1133.04     12.83 o
  -3   7   8      729.05      712.41      8.51 o
  -2   7   8      248.25      223.11      4.28 o
  -1   7   8       53.04       57.22      2.19 o
   0   7   8      536.20      507.26      8.25 o
   1   7   8      259.50      251.02      6.30 o
   2   7   8      685.01      736.04      9.64 o
   3   7   8      548.83      584.23      6.18 o
   4   7   8       69.26       63.12      1.98 o
   5   7   8        2.10        2.93      0.77 o
 -10   8   8       53.36       60.67      2.18 o
  -9   8   8       10.67       10.70      1.24 o
  -8   8   8       83.03       86.13      2.74 o
  -7   8   8      114.07      102.15      3.23 o
  -6   8   8        7.26        9.27      1.19 o
  -5   8   8       32.74       29.73      1.73 o
  -4   8   8       22.81       22.70      1.54 o
  -3   8   8      357.68      366.76      5.90 o
  -2   8   8      379.22      365.79      5.49 o
  -1   8   8        6.10        4.09      0.89 o
   0   8   8       19.31       18.54      1.39 o
   1   8   8      526.70      526.18      6.95 o
   2   8   8        5.94        5.05      1.28 o
   3   8   8        0.01        0.89      0.93 o
   4   8   8        1.09        1.31      0.74 o
   5   8   8       86.72       93.86      4.61 o
  -9   9   8      357.77      407.21      6.22 o
  -8   9   8      900.80      947.06     20.43 o
  -7   9   8      439.23      446.96      6.68 o
  -6   9   8       35.51       31.52      1.64 o
  -5   9   8        1.16        1.62      0.93 o
  -4   9   8        3.48        3.60      0.97 o
  -3   9   8      150.23      163.02      4.09 o
  -2   9   8      796.10      801.01     12.06 o
  -1   9   8       31.83       29.50      1.56 o
   0   9   8       16.66       17.18      1.27 o
   1   9   8       99.71       90.35      3.00 o
   2   9   8       46.62       47.42      2.32 o
   3   9   8        7.62        9.17      1.17 o
   4   9   8       26.91       26.66      1.60 o
   5   9   8        1.79        0.89      1.40 o
  -9  10   8        9.60        9.49      1.10 o
  -8  10   8        4.38        9.59      1.07 o
  -7  10   8       11.56       16.25      1.39 o
  -6  10   8       25.45       26.34      1.44 o
  -5  10   8       88.34       85.28      2.68 o
  -4  10   8       35.44       33.27      1.90 o
  -3  10   8      320.32      308.03      6.25 o
  -2  10   8      377.70      386.88      5.89 o
  -1  10   8      326.19      327.92      4.80 o
   0  10   8        5.86        4.92      0.96 o
   1  10   8      218.56      223.42      4.35 o
   2  10   8      523.07      532.42      7.34 o
   3  10   8      174.93      188.53      5.43 o
   4  10   8        2.84        1.75      0.70 o
  -9  11   8      435.64      490.84      9.89 o
  -8  11   8      562.73      614.82      6.78 o
  -7  11   8      259.77      267.57      5.45 o
  -6  11   8      260.89      236.28      4.42 o
  -5  11   8        8.36        6.77      1.00 o
  -4  11   8      107.98       94.24      2.97 o
  -3  11   8      142.28      134.59      3.91 o
  -2  11   8      222.05      215.43      4.56 o
  -1  11   8       84.13       90.43      2.58 o
   0  11   8       30.08       34.82      1.64 o
   1  11   8       26.51       20.48      1.52 o
   2  11   8       39.48       35.36      2.32 o
   3  11   8      121.22      117.79      4.10 o
   4  11   8       39.36       42.07      2.32 o
  -8  12   8      206.74      213.38      7.19 o
  -7  12   8       94.19       85.88      2.54 o
  -6  12   8       77.90       78.21      2.36 o
  -5  12   8       49.62       49.53      2.07 o
  -4  12   8       45.75       40.61      2.00 o
  -3  12   8       28.04       26.49      1.97 o
  -2  12   8       31.97       36.99      1.98 o
  -1  12   8      141.30      133.01      3.11 o
   0  12   8       77.48       85.98      2.44 o
   1  12   8       16.45       17.19      1.65 o
   2  12   8      130.47      129.32      3.95 o
   3  12   8        0.63        1.44      0.80 o
  -8  13   8      535.47      532.95     16.39 o
  -7  13   8      396.94      435.20      7.76 o
  -6  13   8       42.04       40.53      1.64 o
  -5  13   8       11.08       12.31      1.19 o
  -4  13   8      289.33      298.69      5.78 o
  -3  13   8      357.13      386.17      6.68 o
  -2  13   8      134.36      136.24      3.71 o
  -1  13   8        4.03        4.14      0.92 o
   0  13   8      255.27      245.10      4.16 o
   1  13   8      349.98      378.84      7.01 o
   2  13   8      144.67      161.92      4.13 o
   3  13   8       19.44       20.15      1.27 o
  -7  14   8       64.74       72.79      2.63 o
  -6  14   8      134.39      128.26      3.07 o
  -5  14   8       92.92       94.82      2.68 o
  -4  14   8       25.42       27.26      1.65 o
  -3  14   8        0.15        0.37      1.04 o
  -2  14   8        5.43        3.55      0.90 o
  -1  14   8       54.55       56.47      2.11 o
   0  14   8      251.06      245.48      4.61 o
   1  14   8      274.15      311.56      5.95 o
   2  14   8      362.27      393.48      9.85 o
  -6  15   8        8.86       12.15      1.18 o
  -5  15   8       51.59       45.90      1.77 o
  -4  15   8        9.25       10.09      1.05 o
  -3  15   8       49.62       47.18      2.11 o
  -2  15   8       33.64       31.66      1.66 o
  -1  15   8       24.41       25.93      1.41 o
   0  15   8       12.33       16.52      1.20 o
   1  15   8       25.84       29.32      1.77 o
  -5  16   8       11.11       10.12      2.08 o
  -4  16   8        3.10        3.09      0.84 o
  -3  16   8        1.28        0.70      0.69 o
  -2  16   8      227.23      227.80      4.67 o
  -1  16   8      113.15      126.46      3.75 o
   0  16   8        2.81        0.24      1.47 o
  -3  17   8      466.90      604.45     16.19 o
  -9   1   9        0.27       -0.51      0.83 o
  -8   1   9       31.27       31.81      1.70 o
  -7   1   9      115.31      116.44      2.89 o
  -6   1   9      132.10      145.85      3.18 o
  -5   1   9      294.69      289.46      5.33 o
  -4   1   9      128.56      136.71      3.47 o
  -3   1   9      978.52     1020.33      9.62 o
  -2   1   9      395.14      392.82      5.27 o
  -1   1   9      187.74      195.75      3.44 o
   0   1   9       25.51       27.50      1.81 o
   1   1   9       30.97       33.62      1.99 o
   2   1   9      215.64      226.39      4.58 o
   3   1   9      169.01      170.49      3.52 o
   4   1   9       17.28       25.73      1.84 o
  -9   2   9        4.81        7.89      0.95 o
  -8   2   9       89.82       97.98      3.33 o
  -7   2   9       83.31       85.02      2.18 o
  -6   2   9       80.59       83.12      2.42 o
  -5   2   9        9.18        8.53      1.26 o
  -4   2   9      286.63      286.60      4.76 o
  -3   2   9       98.06      109.49      2.81 o
  -2   2   9       22.55       22.88      1.36 o
  -1   2   9        6.84        7.58      0.89 o
   0   2   9       45.62       47.40      2.18 o
   1   2   9       11.29       11.21      1.29 o
   2   2   9        4.58        5.02      0.97 o
   3   2   9       18.82       23.35      1.41 o
   4   2   9        0.82       -0.41      1.00 o
  -9   3   9       10.58       15.46      1.32 o
  -8   3   9       54.60       57.97      1.95 o
  -7   3   9       48.21       50.07      1.79 o
  -6   3   9        1.57        1.82      0.90 o
  -5   3   9      291.57      297.91      5.52 o
  -4   3   9      333.54      318.13      5.31 o
  -3   3   9      137.39      131.69      3.05 o
  -2   3   9        6.38        5.65      0.93 o
  -1   3   9       52.11       51.69      1.72 o
   0   3   9        7.95        7.98      1.11 o
   1   3   9       20.41       22.31      1.71 o
   2   3   9        2.28        3.47      0.92 o
   3   3   9       95.02       98.15      2.61 o
   4   3   9      173.49      201.00      9.33 o
  -9   4   9      109.40      106.92      3.06 o
  -8   4   9      173.38      174.88      3.30 o
  -7   4   9      228.03      236.00      4.50 o
  -6   4   9      320.65      356.41      5.56 o
  -5   4   9       23.68       26.20      1.61 o
  -4   4   9       82.40       65.59      2.63 o
  -3   4   9      205.50      199.65      3.72 o
  -2   4   9       37.65       42.37      1.72 o
  -1   4   9       13.75       13.52      1.16 o
   0   4   9        3.94        6.07      1.26 o
   1   4   9      187.25      184.52      4.25 o
   2   4   9       72.60       66.20      2.45 o
   3   4   9       83.41       89.59      2.68 o
  -9   5   9      174.80      175.26      3.85 o
  -8   5   9      512.22      523.45      8.86 o
  -7   5   9      480.41      535.99      8.79 o
  -6   5   9      505.68      546.00      9.43 o
  -5   5   9        8.24        9.28      1.04 o
  -4   5   9      188.98      184.17      3.94 o
  -3   5   9     1003.40     1044.86     10.18 o
  -2   5   9      738.42      767.25      7.82 o
  -1   5   9      695.12      733.99      8.19 o
   0   5   9       10.72       10.62      1.37 o
   1   5   9       98.62       98.26      2.91 o
   2   5   9      124.37      125.38      2.96 o
   3   5   9      244.15      276.19      6.30 o
  -9   6   9       57.42       60.42      2.48 o
  -8   6   9      125.39      133.89      2.95 o
  -7   6   9      406.81      433.48      5.17 o
  -6   6   9      254.40      269.13      4.19 o
  -5   6   9       74.16       78.06      2.36 o
  -4   6   9       92.08       83.75      2.66 o
  -3   6   9      131.85      136.97      3.17 o
  -2   6   9       52.03       45.45      1.89 o
  -1   6   9      220.80      226.59      3.86 o
   0   6   9      164.38      161.15      4.33 o
   1   6   9       82.78       78.70      2.77 o
   2   6   9       18.38       20.52      1.31 o
   3   6   9       14.20       16.00      1.41 o
  -8   7   9       29.61       23.11      1.26 o
  -7   7   9        8.33        9.14      0.86 o
  -6   7   9        7.33        8.50      0.96 o
  -5   7   9       12.11       13.77      1.14 o
  -4   7   9       88.73       85.06      2.63 o
  -3   7   9       10.39       14.78      1.30 o
  -2   7   9       43.23       46.80      1.77 o
  -1   7   9       31.91       29.99      1.71 o
   0   7   9       26.63       26.42      1.48 o
   1   7   9      131.07      126.85      3.39 o
   2   7   9       77.07       84.71      2.50 o
   3   7   9       63.13       77.38      4.30 o
  -8   8   9      152.40      159.80      3.69 o
  -7   8   9      218.93      235.50      3.54 o
  -6   8   9        0.37        3.06      0.98 o
  -5   8   9       70.48       61.68      1.99 o
  -4   8   9       13.21       11.70      1.25 o
  -3   8   9       34.89       40.73      2.12 o
  -2   8   9      278.92      280.25      3.94 o
  -1   8   9       27.18       35.07      1.61 o
   0   8   9       45.20       35.38      1.59 o
   1   8   9       60.75       59.28      2.31 o
   2   8   9        0.92        1.91      0.86 o
  -8   9   9       46.73       45.30      3.04 o
  -7   9   9       36.04       35.04      1.59 o
  -6   9   9       48.82       56.37      1.99 o
  -5   9   9        9.95       12.88      1.14 o
  -4   9   9       63.48       69.98      2.50 o
  -3   9   9      467.81      527.49      6.41 o
  -2   9   9      853.01      908.86     11.86 o
  -1   9   9       99.01      110.33      2.59 o
   0   9   9       40.20       45.96      1.66 o
   1   9   9      256.82      265.80      4.95 o
   2   9   9      226.63      217.07      5.07 o
  -7  10   9        1.99        4.03      0.85 o
  -6  10   9        7.13        9.87      0.95 o
  -5  10   9        3.31        3.07      0.84 o
  -4  10   9       41.61       43.93      2.00 o
  -3  10   9        0.03        0.66      0.87 o
  -2  10   9       35.55       36.95      1.53 o
  -1  10   9      199.20      211.75      3.51 o
   0  10   9       90.93       92.24      2.27 o
   1  10   9        0.13        0.27      0.81 o
   2  10   9       14.71       15.71      2.66 o
  -6  11   9      194.73      210.29      3.86 o
  -5  11   9      309.86      330.13      6.33 o
  -4  11   9        3.99        3.42      0.93 o
  -3  11   9      303.19      331.46      4.78 o
  -2  11   9       37.84       45.81      1.55 o
  -1  11   9       19.74       14.62      0.98 o
   0  11   9        8.07        9.09      1.20 o
   1  11   9       40.76       47.71      2.34 o
  -6  12   9       48.15       55.29      2.35 o
  -5  12   9       83.07       83.53      2.26 o
  -4  12   9        3.67        2.38      0.81 o
  -3  12   9        8.50       12.91      1.03 o
  -2  12   9        9.08        9.19      0.77 o
  -1  12   9        2.23        1.46      0.66 o
   0  12   9       67.51       70.40      2.82 o
  -4  13   9        1.00        1.37      0.63 o
  -3  13   9        2.07        3.62      0.68 o
  -2  13   9        9.83        9.59      1.23 o
  -1  13   9       41.14       48.59      3.08 o
  -7   0  10      263.77      282.64     11.79 o
  -6   0  10       18.88       26.07      1.89 o
  -5   0  10        1.01        1.20      1.07 o
  -4   0  10       13.79       15.47      1.76 o
  -3   0  10      284.94      293.83      6.51 o
  -2   0  10       20.40       17.44      1.48 o
  -1   0  10      443.24      504.89     10.66 o
   0   0  10      465.78      542.90      9.82 o
   1   0  10      133.70      140.18      5.28 o
  -7   1  10       32.65       38.34      3.12 o
  -6   1  10       16.86       12.68      0.98 o
  -5   1  10       64.84       69.97      2.22 o
  -4   1  10       18.11       15.47      1.31 o
  -3   1  10      318.84      346.51      4.70 o
  -2   1  10      712.24      747.59      8.62 o
  -1   1  10      236.88      260.80      4.45 o
   0   1  10       68.92       68.68      2.06 o
   1   1  10        0.02        0.45      0.91 o
  -7   2  10       97.87      103.04      5.89 o
  -6   2  10        0.83        0.44      0.79 o
  -5   2  10       43.78       51.98      1.91 o
  -4   2  10      118.71      124.62      2.75 o
  -3   2  10      123.22      132.64      2.71 o
  -2   2  10       17.88       15.99      1.03 o
  -1   2  10       58.13       57.26      2.13 o
   0   2  10       24.88       22.23      1.35 o
   1   2  10       19.98       18.03      1.45 o
  -7   3  10      183.30      185.72     11.65 o
  -6   3  10      272.32      286.88      4.40 o
  -5   3  10       15.69       19.49      1.37 o
  -4   3  10        8.64       12.61      1.06 o
  -3   3  10       65.13       77.20      2.16 o
  -2   3  10       96.02      113.22      2.26 o
  -1   3  10      189.88      210.69      4.28 o
   0   3  10       63.09       71.32      2.06 o
  -6   4  10      432.66      497.20      5.88 o
  -5   4  10      183.04      194.14      3.46 o
  -4   4  10        4.65        3.77      0.81 o
  -3   4  10       43.40       43.96      1.66 o
  -2   4  10       17.43       20.85      1.15 o
  -1   4  10       63.49       71.14      1.93 o
   0   4  10        1.01        1.35      0.80 o
  -6   5  10       90.13       91.42      2.49 o
  -5   5  10       12.22       11.11      1.02 o
  -4   5  10       34.01       29.88      1.38 o
  -3   5  10      131.26      130.40      2.87 o
  -2   5  10       21.25       22.27      1.22 o
  -1   5  10       14.79       13.44      1.28 o
   0   5  10        2.41        4.47      0.90 o
  -6   6  10      229.99      248.86      5.73 o
  -5   6  10       19.08       22.58      1.26 o
  -4   6  10        3.20        0.37      0.70 o
  -3   6  10       45.25       42.84      1.58 o
  -2   6  10      103.64      106.56      2.57 o
  -1   6  10        8.32       11.09      1.33 o
   0   6  10        5.80        6.80      2.29 o
  -5   7  10        6.91        8.60      1.03 o
  -4   7  10       39.19       36.48      1.46 o
  -3   7  10        9.42       11.28      0.88 o
  -2   7  10       33.66       43.46      1.73 o
  -1   7  10      208.46      240.83      4.85 o
  -4   8  10       47.00       52.89      2.60 o
  -3   8  10        5.32        5.56      1.06 o
  -2   8  10      108.02      113.22      4.90 o
 
